# Supplementary material for: Harnessing metastability for grain size control in multiprincipal element alloys during additive manufacturing
Source: Nat Commun. 2025 Feb 12;16:1446. doi: 10.1038/s41467-025-56616-0 (PMC11822122; doi:10.1038/s41467-025-56616-0)
Supplement: Supplementary file 3 — Source data [file 41467_2025_56616_MOESM3_ESM.xlsx]

## Sheet: Figure 4a
Mn40		Mn45		Mn50
Eng. Strain	Eng. Stress	Eng. Strain	Eng. Stress	Eng. Strain	Eng. Stress
0	1.09204	0	1.87561	0	2.84547
0.00343337	3.05298	0.00871509	2.61841	0.00215733	4.49773
0.00738334	4.8187	0.0086758	3.94871	0.002792	5.42898
0.000512033	5.95921	0.00576859	4.85174	0.004131	6.24008
0.000681187	7.02971	0.0100988	5.49265	0.003557	6.94102
0.00143781	8.01513	0.00797082	6.10439	0.00365533	7.71203
0.000953205	9.08556	0.00467729	6.8278	0.00605567	8.50812
0.00133037	11.8618	0.00939387	7.67742	0.00554867	9.31922
0.00139438	12.7922	0.00635352	8.62902	0.00685133	10.1153
0.00423342	13.6726	0.00446995	9.63402	0.00733467	10.9515
0.00521405	14.633	0.00420367	10.6293	0.00854867	11.7225
0.00324592	15.5534	0.00586026	11.6829	0.00874167	12.4835
0.00049146	16.4438	0.00646484	12.7704	0.00920633	13.2946
-0.0018104	17.3692	0.00532989	13.7317	0.010247	14.0657
0.00550664	18.3897	0.00472313	14.727	0.010351	14.8367
0.00229729	19.3901	0.00366675	15.698	0.0108653	15.6027
0.00287561	20.3355	0.00386974	16.7321	0.0125203	16.3038
0.00744277	21.316	0.00830694	17.7954	0.012928	17.0297
0.00912288	22.2613	0.00713271	18.8052	0.0112817	17.6655
0.00650785	23.2568	0.00146888	19.8733	0.0139543	18.3014
0.00876857	24.2373	0.00496321	20.8686	0.0118457	18.9723
0.0042037	25.2526	0.0043128	21.9319	0.0150627	19.6483
0.00765078	26.2931	0.00438483	23.0437	0.0147663	20.3191
0.00836397	27.2735	0.00336337	24.1749	0.015146	21.0352
0.00858113	28.369	0.00559616	25.3013	0.019115	21.7461
0.0102727	29.3895	0.00465547	26.3209	0.0177147	22.382
0.00799595	30.3649	0.00954447	27.389	0.0188503	23.0879
0.00932175	31.4103	0.00703231	28.3892	0.017598	23.8339
0.00862227	32.5708	0.00126372	29.4573	0.0193693	24.5248
0.00915031	33.6113	0.00602177	30.4962	0.018205	25.3059
0.00941547	34.6818	0.00753212	31.6614	0.0193997	25.9668
0.0138706	35.8023	0.00526441	32.8801	0.0179367	26.7078
0.0114682	36.8827	0.00529933	34.0113	0.0205277	27.3837
0.0142935	37.9933	0.00362965	35.1814	0.022381	28.0747
0.0117333	39.2038	0.0039745	36.4097	0.0202143	28.7556
0.0136032	40.4043	0.00801448	37.5895	0.021604	29.4165
0.0161359	41.5948	0.00268677	38.7839	0.0226507	30.1224
0.00912745	42.7503	0.00311238	39.9539	0.0229763	30.8034
0.0150958	43.9959	0.00875437	41.2162	0.023289	31.5895
0.0140558	45.2864	0.00381299	42.2601	0.0245737	32.2954
0.0126294	46.587	0.00616582	43.401	0.0247297	33.0314
0.0171988	47.7876	0.013639	44.5857	0.0245757	33.7273
0.0176743	49.0631	0.0110657	45.7266	0.025559	34.4133
0.0177497	50.3187	0.00693628	46.9938	0.025993	35.1543
0.0190938	51.7193	0.0085754	48.2464	0.0240307	35.8903
0.0167622	52.9948	0.00163913	49.5087	0.0238987	36.6313
0.0155942	54.3304	0.00727676	50.8244	0.0255223	37.4123
0.0255902	55.691	0.00711743	52.1402	0.0256867	38.2334
0.0185498	57.0516	0.0119257	53.4413	0.0276273	39.1046
0.0205636	58.4322	0.0077984	54.8395	0.026567	39.9708
0.0199647	59.7678	0.00974309	56.2718	0.0277813	40.882
0.0218346	61.2334	0.00912541	57.704	0.028075	41.8384
0.0195167	62.669	0.00980202	59.2528	0.0289643	42.9748
0.0226369	64.0897	0.0130781	60.7385	0.027751	44.2016
0.0255171	65.5704	0.00878275	62.2339	0.031322	45.5334
0.0251399	67.081	0.0121199	63.8555	0.0301163	46.7851
0.0244199	68.4866	0.00918871	65.3168	0.030953	48.0568
0.0282464	70.0123	0.00861469	66.8802	0.0298613	49.3235
0.0263766	71.638	0.00973436	68.4435	0.0311167	50.6853
0.0254828	73.1787	0.0115917	69.9534	0.0317183	51.9871
0.0300339	74.8244	0.00814543	71.5653	0.032032	53.3289
0.0281755	76.5351	0.0125936	73.1189	0.0326823	54.7058
0.0295516	78.3259	0.0113538	74.7502	0.0334383	56.1227
0.0303197	79.9916	0.0128817	76.3136	0.0336267	57.5246
0.0315266	81.7474	0.0139184	77.9497	0.0340853	58.8364
0.0289802	83.4832	0.0125477	79.6295	0.036353	60.2533
0.0310534	85.1289	0.0156143	81.2511	0.0368633	61.6802
0.0332913	86.7846	0.0135452	82.9698	0.0337693	63.0721
0.0340251	88.4404	0.0118777	84.6205	0.0367453	64.5691
0.0328821	90.1111	0.0153043	86.2955	0.038119	65.931
0.0369487	91.7419	0.0122203	88.0288	0.038318	67.378
0.0368275	93.2875	0.0144247	89.7136	0.0366767	68.86
0.0315038	94.9683	0.0123207	91.4419	0.038013	70.387
0.0327335	96.719	0.0173167	93.1801	0.0397233	71.8641
0.0382105	98.3297	0.0151428	94.8259	0.0381417	73.4162
0.0374996	100.02	0.0144575	96.433	0.041773	75.0033
0.0372367	101.681	0.0169784	98.0594	0.0400093	76.5204
0.0409741	103.322	0.0199096	99.7198	0.043475	78.1226
0.0405192	104.988	0.0168976	101.371	0.040807	79.7298
0.0415638	106.623	0.0191348	102.948	0.0433607	81.3169
0.0418221	108.369	0.0188139	104.531	0.042766	83.0292
0.0430908	109.85	0.0161512	106.114	0.0445543	84.7716
0.041189	111.646	0.01903	107.794	0.0429813	86.4939
0.0450292	113.136	0.0221468	109.517	0.0441483	88.2362
0.044092	114.692	0.0229609	111.105	0.045651	89.8735
0.0422153	116.428	0.0203068	112.751	0.047097	91.5608
0.0469768	117.883	0.0197961	114.377	0.0464047	93.2681
0.0439663	119.499	0.0254927	116.052	0.0458807	94.8953
0.0466727	121.1	0.0216753	117.684	0.0468377	96.5425
0.0461996	122.72	0.0232119	119.315	0.0499707	98.1648
0.0462156	124.276	0.0229805	120.898	0.048988	99.827
0.0483163	125.827	0.0206277	122.451	0.0470833	101.439
0.0486774	127.247	0.0256345	124.015	0.0486387	103.031
0.051233	128.858	0.0218739	125.52	0.0487147	104.679
0.0481105	130.369	0.0219852	127.039	0.0521113	106.276
0.0494021	131.934	0.0292162	128.559	0.0522017	107.788
0.0531554	133.45	0.0269746	130.122	0.0507967	109.365
0.0492375	134.901	0.0284523	131.632	0.052742	110.922
0.0518319	136.416	0.0296505	133.215	0.0533217	112.464
0.0550047	138.052	0.0303315	134.788	0.0540693	114.006
0.052248	139.728	0.0268546	136.24	0.0550923	115.513
0.0574231	141.549	0.0275225	137.745	0.0543387	116.945
0.0568334	143.404	0.0304166	139.25	0.057246	118.482
0.0589227	145.11	0.0309993	140.837	0.058191	119.989
0.0574094	146.811	0.0322587	142.406	0.0571807	121.551
0.0559511	148.512	0.0308335	144.008	0.056125	123.049
0.0587741	150.237	0.0313311	145.649	0.0571983	124.535
0.0601616	152.083	0.0365933	147.295	0.0603907	126.118
0.0593501	153.824	0.0320994	148.984	0.059959	127.805
0.0611445	155.6	0.0367003	150.683	0.0621097	129.427
0.0622715	157.331	0.0320885	152.397	0.0602137	131.144
0.063227	159.061	0.0363947	154.14	0.063937	132.827
0.0623629	160.737	0.0363009	155.835	0.0630837	134.484
0.0642396	162.498	0.0370953	157.505	0.0666033	136.241
0.0658991	164.289	0.035681	159.16	0.063662	138.009
0.06645	166.124	0.0368334	160.821	0.065423	139.761
0.0668592	167.905	0.0402666	162.462	0.065193	141.453
0.0693393	169.661	0.0373201	164.19	0.065617	143.221
0.0697691	171.402	0.034426	165.797	0.0663653	145.013
0.069904	173.253	0.0440731	167.419	0.06695	146.751
0.0672775	174.978	0.0412226	168.997	0.0661553	148.653
0.07427	176.794	0.0388087	170.57	0.0687633	150.521
0.0751454	178.655	0.0417683	172.279	0.068346	152.283
0.0716755	180.506	0.043857	173.93	0.0699177	154.051
0.0718447	182.342	0.0467577	175.668	0.0693493	155.843
0.0740528	184.052	0.0455245	177.396	0.0709437	157.58
0.075022	185.913	0.0461072	179.027	0.0718583	159.363
0.0765878	187.724	0.0423663	180.6	0.0731753	161.16
0.0787525	189.525	0.0430407	182.266	0.0709843	163.013
0.0795274	191.345	0.0444157	183.897	0.0745173	164.745
0.0803069	193.071	0.0480105	185.557	0.075005	166.417
0.0817059	194.937	0.0465656	187.281	0.0765743	168.17
0.081555	196.683	0.0452102	188.898	0.0770813	169.917
0.0803298	198.429	0.0449898	190.505	0.0780367	171.639
0.0868605	200.339	0.0494182	192.214	0.0778843	173.597
0.0824122	202.21	0.0513127	193.855	0.0790757	175.324
0.0852878	204.021	0.0512909	195.549	0.0807617	177.122
0.085265	205.852	0.0486631	197.21	0.0817713	178.854
0.0840123	207.688	0.0491192	198.894	0.0812633	180.672
0.0861084	209.513	0.0556735	200.467	0.082434	182.429
0.0920905	211.354	0.0540781	202.094	0.0825503	184.241
0.0902116	213.16	0.0536219	203.749	0.0820617	186.099
0.0892218	215.011	0.0541086	205.322	0.08422	187.926
0.0924654	216.737	0.0531483	207.041	0.0877357	189.734
0.0944221	218.512	0.0538445	208.76	0.084847	191.596
0.0942461	220.313	0.0520417	210.391	0.0879467	193.384
0.0967194	222.074	0.048842	211.998	0.0864517	195.276
0.0955879	223.84	0.0574567	213.659	0.088562	197.204
0.0949844	225.706	0.053491	215.3	0.0880703	199.037
0.0983035	227.416	0.0549358	216.902	0.0896787	200.854
0.102692	229.132	0.0547525	218.567	0.0912503	202.581
0.102105	230.838	0.0571752	220.218	0.0908867	204.414
0.104215	232.493	0.0592333	221.796	0.0916017	206.231
0.101079	234.114	0.0599602	223.461	0.094121	208.094
0.10491	235.825	0.0582206	225.049	0.091777	209.991
0.105257	237.551	0.0576575	226.685	0.096815	211.834
0.105481	239.171	0.060305	228.34	0.0939167	213.676
0.106501	240.852	0.0622519	229.943	0.0966357	215.579
0.109603	242.548	0.0679659	231.681	0.098986	217.381
0.111447	244.179	0.0663159	233.292	0.0987847	219.234
0.111877	245.864	0.0656436	234.802	0.0987323	221.106
0.111687	247.585	0.0638866	236.409	0.101163	222.984
0.11299	249.276	0.0641835	238.036	0.101259	224.867
0.113621	250.997	0.0674159	239.575	0.0997163	226.624
0.114999	252.657	0.0664883	241.172	0.101181	228.411
0.116524	254.383	0.0654406	242.896	0.10268	230.154
0.120069	255.994	0.0673198	244.483	0.102181	231.966
0.116257	257.735	0.070286	246.056	0.104452	233.764
0.117032	259.35	0.0675206	247.649	0.104932	235.671
0.120115	260.896	0.0646636	249.203	0.106408	237.429
0.120529	262.492	0.0725101	250.892	0.106649	239.166
0.122552	264.137	0.0702183	252.519	0.10948	240.993
0.124399	265.653	0.0696312	254.145	0.108974	242.746
0.124113	267.349	0.0726476	255.781	0.108429	244.478
0.127265	268.909	0.0766046	257.344	0.111247	246.17
0.126756	270.505	0.0736188	258.927	0.110347	248.008
0.129064	272.071	0.0746184	260.529	0.113099	249.725
0.131471	273.657	0.0751532	262.107	0.116088	251.448
0.133165	275.247	0.0778858	263.666	0.115081	253.215
0.133979	276.798	0.0771153	265.137	0.118352	254.992
0.134946	278.369	0.0784445	266.71	0.115553	256.765
0.135627	279.979	0.0816202	268.254	0.118813	258.707
0.132665	281.555	0.0815787	269.778	0.119845	260.47
0.139938	283.176	0.0802015	271.448	0.120772	262.277
0.142976	284.646	0.0845121	273.026	0.122284	264.04
0.143113	286.172	0.0854485	274.604	0.122389	265.787
0.143214	287.773	0.0827791	276.138	0.122384	267.66
0.146268	289.283	0.087738	277.658	0.123726	269.457
0.148277	290.814	0.0891305	279.139	0.124357	271.275
0.149909	292.315	0.0851647	280.644	0.1254	273.062
0.15166	293.89	0.0918893	282.232	0.126875	274.774
0.148935	295.416	0.093954	283.776	0.129321	276.527
0.151713	296.837	0.0956237	285.392	0.127328	278.329
0.154979	298.272	0.0925135	286.897	0.130282	280.182
0.153356	299.803	0.0940893	288.393	0.128486	281.964
0.158881	301.369	0.0952112	289.903	0.132453	283.826
0.158175	302.849	0.0947594	291.461	0.133822	285.574
0.161254	304.27	0.0943403	292.966	0.134698	287.281
0.161597	305.786	0.0987797	294.423	0.138083	289.084
0.163188	307.311	0.100936	295.918	0.136801	290.826
0.167243	308.817	0.103662	297.384	0.137108	292.573
0.168765	310.283	0.102128	298.831	0.137296	294.376
0.168749	311.878	0.103335	300.322	0.139021	296.118
0.173742	313.394	0.106118	301.773	0.141826	297.896
0.173792	314.89	0.107905	303.288	0.144053	299.593
0.177986	316.38	0.109018	304.735	0.144101	301.325
0.182483	317.961	0.11282	306.25	0.144107	302.937
0.17885	319.482	0.112054	307.701	0.145272	304.71
0.183973	320.922	0.114996	309.163	0.146806	306.462
0.187832	322.428	0.116959	310.668	0.147799	308.124
0.188938	323.874	0.116561	312.207	0.150075	309.822
0.191814	325.269	0.120125	313.736	0.149309	311.454
0.193155	326.715	0.12235	315.227	0.150975	313.111
0.197652	328.2	0.1257	316.8	0.152965	314.703
0.198326	329.631	0.126121	318.276	0.156115	316.381
0.200056	331.117	0.127845	319.771	0.157714	318.073
0.204544	332.507	0.129083	321.271	0.158491	319.76
0.207629	333.923	0.130827	322.752	0.159902	321.418
0.206809	335.334	0.134358	324.175	0.159363	323.015
0.212766	336.704	0.134367	325.631	0.160923	324.687
0.215292	338.12	0.133769	327.102	0.160214	326.334
0.216636	339.405	0.136432	328.5	0.164666	328.112
0.219895	340.866	0.141046	330.015	0.167669	329.874
0.226362	342.272	0.142423	331.447	0.1676	331.501
0.228586	343.637	0.146679	332.885	0.170394	333.234
0.231526	344.898	0.151048	334.39	0.171049	334.896
0.234001	346.173	0.157033	335.846	0.173247	336.668
0.239005	347.514	0.154514	337.259	0.173472	338.33
0.245675	348.93	0.158932	338.686	0.176223	339.918
0.247399	350.24	0.160497	340.104	0.178628	341.57
0.250339	351.471	0.164648	341.575	0.180831	343.222
0.256359	352.606	0.165591	343.051	0.180896	344.749
0.258974	353.767	0.169395	344.542	0.183727	346.507
0.26239	354.982	0.173752	345.867	0.186213	348.119
0.270052	356.278	0.17956	347.202	0.189003	349.761
0.275453	357.453	0.179555	348.6	0.189889	351.413
0.281616	358.639	0.181648	349.945	0.190215	353.035
0.285721	359.684	0.183862	351.31	0.194277	354.653
0.290867	360.83	0.190957	352.698	0.19847	356.23
0.29847	361.79	0.19388	353.97	0.19833	357.832
0.304694	362.796	0.201348	355.232	0.202157	359.449
0.311776	363.891	0.201124	356.47	0.201476	361.146
0.315865	364.847	0.20818	357.674	0.206968	362.784
0.326449	365.952	0.212231	358.976	0.206528	364.406
0.334216	366.787	0.218482	360.316	0.209911	365.953
0.342808	367.688	0.223565	361.515	0.211134	367.455
0.351527	368.638	0.225654	362.738	0.216361	369.047
0.356846	369.539	0.234236	363.957	0.217031	370.639
0.369313	370.469	0.235063	365.015	0.221143	372.201
0.380425	371.294	0.244354	366.132	0.22318	373.784
0.388379	371.925	0.252943	367.346	0.226041	375.301
0.396759	372.605	0.256871	368.482	0.228306	376.717
0.408701	373.255	0.269129	369.628	0.23267	378.144
0.420505	373.996	0.273217	370.604	0.236339	379.626
0.428224	374.736	0.279917	371.579	0.238877	381.274
0.438911	375.446	0.287423	372.614	0.243225	382.741
0.448518	376.101	0.299532	373.628	0.246185	384.173
0.462864	376.677	0.306475	374.628	0.249552	385.62
0.473322	377.202	0.31275	375.638	0.252975	387.021
0.487357	377.732	0.325734	376.556	0.260971	388.373
0.497052	378.342	0.334308	377.376	0.26366	389.765
0.51009	378.928	0.345779	378.26	0.266602	391.197
0.524503	379.433	0.351668	379.168	0.27156	392.614
0.539121	380.003	0.360974	379.891	0.277535	393.876
0.551725	380.383	0.376015	380.765	0.278976	395.137
0.565218	380.743	0.382768	381.586	0.286931	396.424
0.575432	381.259	0.394276	382.411	0.292516	397.771
0.590292	381.744	0.410989	383.047	0.296549	399.098
0.604821	382.249	0.418446	383.751	0.301464	400.44
0.618349	382.579	0.433347	384.411	0.31071	401.696
0.633134	383.025	0.442302	385.12	0.314766	402.783
0.648296	383.275	0.457159	385.907	0.320769	403.884
0.660207	383.585	0.469956	386.538	0.327265	405.031
0.676314	384.04	0.479845	387.062	0.333394	406.152
0.689455	384.525	0.491415	387.65	0.339487	407.259
0.706999	384.98	0.505833	388.223	0.348018	408.496
0.723046	385.3	0.519749	388.82	0.352183	409.522
0.735796	385.571	0.536649	389.422	0.36166	410.443
0.750151	385.926	0.548891	389.99	0.368821	411.45
0.765668	386.266	0.562978	390.471	0.377311	412.456
0.781893	386.521	0.576099	390.912	0.384669	413.432
0.796774	386.816	0.592648	391.315	0.393378	414.549
0.813246	387.191	0.604429	391.767	0.402607	415.46
0.828467	387.456	0.621207	392.413	0.411444	416.301
0.84277	387.671	0.634767	392.932	0.421089	417.072
0.854291	387.962	0.654289	393.388	0.429559	417.898
0.872633	388.262	0.667487	393.806	0.442451	418.775
0.888647	388.612	0.680654	394.253	0.449407	419.661
0.905073	388.907	0.696543	394.646	0.460349	420.397
0.917465	389.257	0.715929	395.01	0.470982	421.183
0.935889	389.457	0.726032	395.374	0.483834	421.859
0.953285	389.702	0.743969	395.806	0.494676	422.49
0.969384	389.953	0.761844	396.156	0.504173	423.08
0.984505	390.238	0.776343	396.486	0.520007	423.866
1.00119	390.508	0.788594	396.879	0.52982	424.572
1.02082	390.703	0.804682	397.166	0.542295	425.188
1.03615	390.978	0.825925	397.564	0.555031	425.789
1.05425	391.213	0.840492	397.996	0.567012	426.3
1.06753	391.398	0.859834	398.282	0.582157	426.871
1.08544	391.678	0.875066	398.598	0.59626	427.361
1.10054	391.923	0.889122	398.962	0.607928	427.882
1.11702	392.158	0.902414	399.2	0.621435	428.448
1.13335	392.419	0.918015	399.467	0.63682	428.808
1.14782	392.659	0.93617	399.836	0.648703	429.219
1.16674	392.829	0.956436	400.147	0.663523	429.604
1.18475	393.109	0.970664	400.482	0.67681	430.025
1.19999	393.304	0.98721	400.72	0.691953	430.53
1.21549	393.584	1.00614	400.904	0.706999	431.021
1.23147	393.759	1.02006	401.278	0.722382	431.487
1.25263	394.014	1.03427	401.506	0.738677	431.842
1.26635	394.184	1.05469	401.788	0.750197	432.228
1.28052	394.404	1.07115	402.064	0.767481	432.548
1.30043	394.575	1.08979	402.361	0.781461	432.919
1.3192	395.075	1.10528	402.598	0.798134	433.284
1.33546	395.29	1.12173	402.899	0.812706	433.6
1.35285	395.555	1.13897	403.162	0.829628	434.015
1.3698	395.74	1.15535	403.72	0.841851	434.351
1.38049	395.875	1.1731	403.958	0.860587	434.601
1.40458	396.05	1.18731	404.205	0.875593	434.901
1.41857	396.285	1.20893	404.448	0.893078	435.107
1.43845	396.435	1.22489	404.667	0.906448	435.422
1.45825	396.525	1.24249	404.924	0.923394	436.138
1.47349	396.69	1.26027	405.147	0.939809	436.408
1.48751	396.911	1.27635	405.41	0.956343	436.674
1.50527	397.176	1.29084	405.628	0.97238	436.924
1.52251	397.391	1.311	405.808	0.987711	437.23
1.53972	397.571	1.32674	406.046	1.00443	437.485
1.55578	397.746	1.34471	406.196	1.01936	437.75
1.57303	397.896	1.36274	406.449	1.0378	438.096
1.58818	398.066	1.38125	406.618	1.0535	438.416
1.60766	398.121	1.39654	406.803	1.07187	438.561
1.62284	398.306	1.4155	407.055	1.08584	438.792
1.64129	398.421	1.42391	407.196	1.10485	439.087
1.65655	398.546	1.44523	407.434	1.1222	439.327
1.67502	398.851	1.46215	407.609	1.14051	439.608
1.69243	399.022	1.4768	407.866	1.15466	439.858
1.70653	399.272	1.50103	408.026	1.17309	439.988
1.72488	399.447	1.51644	408.298	1.18748	440.254
1.74227	399.632	1.53552	408.454	1.20793	440.404
1.75959	399.792	1.55279	408.585	1.22304	440.669
1.77636	400.012	1.57094	408.701	1.23968	440.839
1.79508	400.277	1.58599	408.886	1.25492	441.045
1.81015	400.367	1.59938	409.036	1.27106	441.215
1.82944	400.377	1.61713	409.216	1.2892	441.49
1.84544	400.617	1.63334	409.478	1.30482	441.776
1.86377	400.817	1.6502	409.682	1.32108	442.056
1.88259	401.037	1.66861	409.983	1.34071	442.131
1.89639	401.182	1.68411	410.153	1.35426	442.442
1.91797	401.328	1.7055	410.391	1.37364	442.622
1.93253	401.478	1.72298	410.532	1.38683	442.802
1.94806	401.618	1.73795	410.75	1.40363	442.947
1.96834	401.808	1.75742	410.935	1.42133	443.178
1.98481	401.983	1.77441	411.017	1.43909	443.368
2.00207	402.248	1.79422	411.134	1.45517	443.603
2.01835	402.418	1.81154	411.313	1.47135	443.994
2.03683	402.498	1.82971	411.527	1.48827	444.159
2.05563	402.623	1.84628	411.775	1.50387	444.389
2.0733	402.783	1.86461	411.91	1.52198	444.61
2.08879	402.823	1.88035	412.095	1.54155	444.825
2.10693	403.068	1.89684	412.245	1.55643	445.065
2.12655	403.253	1.91708	412.381	1.57474	445.29
2.14545	403.443	1.93242	412.551	1.59316	445.466
2.15945	403.488	1.95285	412.765	1.60979	445.616
2.17833	403.639	1.96573	412.949	1.62561	445.766
2.19723	403.764	1.98296	413.129	1.64401	446.031
2.21076	403.994	2.00518	413.255	1.66114	446.292
2.2271	404.224	2.0192	413.396	1.67913	446.417
2.24591	404.399	2.03794	413.518	1.69524	446.667
2.26484	404.564	2.05565	413.717	1.71404	446.853
2.28161	404.584	2.07489	413.877	1.7303	447.013
2.29896	404.694	2.09463	414.095	1.74756	447.203
2.31693	404.809	2.11203	414.26	1.7621	447.428
2.33513	404.954	2.12964	414.289	1.78184	447.714
2.34943	405.224	2.14999	414.421	1.79765	447.944
2.36864	405.409	2.15945	414.576	1.81778	448.159
2.38799	405.494	2.17793	414.833	1.83445	448.28
2.40475	405.594	2.19725	415.018	1.85221	448.365
2.42162	405.749	2.21844	415.159	1.86836	448.575
2.43679	405.945	2.23426	415.285	1.88388	448.755
2.45794	406.095	2.24695	415.382	1.90403	448.94
2.47329	406.325	2.27033	415.518	1.92051	449.186
2.49191	406.56	2.28861	415.663	1.93891	449.316
2.5134	406.66	2.30284	415.887	1.95581	449.421
2.52807	406.695	2.32008	416.062	1.9725	449.586
2.54611	406.875	2.33971	416.197	1.98886	449.817
2.56252	406.925	2.35414	416.314	2.00603	450.077
2.58212	407.1	2.37184	416.406	2.02319	450.347
2.5976	407.25	2.38733	416.581	2.04152	450.498
2.61616	407.415	2.40924	416.795	2.05902	450.658
2.6347	407.52	2.42746	417.042	2.07529	450.813
2.65151	407.605	2.44278	417.202	2.09233	450.983
2.66757	407.72	2.46306	417.275	2.11046	451.153
2.68752	408.07	2.48098	417.402	2.12887	451.244
2.70245	408.421	2.49599	417.47	2.145	451.594
2.72198	408.556	2.51792	417.586	2.16099	451.689
2.73863	408.661	2.53735	417.775	2.17944	451.889
2.75757	408.751	2.55428	418.11	2.19542	452.04
2.77578	408.836	2.56904	418.14	2.21287	452.22
2.79389	408.961	2.58783	418.237	2.23094	452.435
2.81344	409.206	2.60705	418.348	2.24863	452.971
2.82824	409.276	2.62493	418.504	2.26639	453.076
2.85023	409.331	2.63808	418.727	2.2831	453.221
2.86395	409.371	2.66071	419.013	2.30248	453.296
2.88599	409.436	2.67664	419.198	2.32007	453.472
2.90073	409.616	2.69763	419.29	2.33357	453.692
2.92032	409.921	2.72056	419.363	2.35516	453.872
2.93626	410.126	2.73272	419.465	2.37145	454.022
2.95087	410.196	2.75192	419.586	2.38849	454.158
2.9716	410.346	2.7706	419.732	2.40661	454.313
2.98573	410.362	2.78804	419.873	2.42198	454.538
3.00891	410.502	2.80492	419.999	2.43961	454.733
3.0223	410.672	2.82937	420.043	2.45995	454.828
3.03894	410.857	2.84809	420.14	2.47412	455.129
3.06017	411.057	2.86074	420.276	2.49207	455.429
3.07971	411.107	2.87861	420.455	2.51047	455.559
3.092	411.162	2.89893	420.708	2.53021	455.68
3.11307	411.312	2.91784	420.878	2.54562	455.775
3.12887	411.437	2.93215	421.004	2.56559	455.955
3.1471	411.602	2.95019	421.106	2.58198	456.11
3.16562	411.857	2.9675	421.164	2.59963	456.366
3.18321	412.047	2.98386	421.324	2.61643	456.391
3.19944	412.117	3.00167	421.46	2.63342	456.511
3.21869	412.197	3.02363	421.611	2.6519	456.706
3.23748	412.247	3.03902	421.669	2.66808	456.786
3.25561	412.357	3.05878	421.757	2.6858	457.021
3.27326	412.582	3.08074	421.839	2.70071	457.252
3.28845	412.652	3.09516	422.028	2.71939	457.442
3.30718	412.868	3.11292	422.155	2.73895	457.567
3.32526	412.908	3.13267	422.349	2.75526	457.667
3.34464	412.993	3.1503	422.538	2.77171	457.863
3.35959	413.113	3.16873	422.694	2.7891	458.098
3.37905	413.243	3.18594	422.737	2.80661	458.178
3.39815	413.468	3.20263	422.82	2.82435	458.418
3.41317	413.673	3.22267	422.902	2.84058	458.574
3.43024	413.793	3.24157	423.053	2.85973	458.659
3.44858	413.873	3.25438	423.208	2.87652	458.819
3.46889	413.953	3.27376	423.296	2.89454	458.949
3.48798	414.033	3.29184	423.383	2.91268	459.129
3.50599	414.148	3.31453	423.456	2.92809	459.375
3.52114	414.253	3.33103	423.577	2.94374	459.59
3.53977	414.383	3.34978	423.655	2.96612	459.755
3.55716	414.463	3.36663	423.927	2.98141	459.79
3.57425	414.588	3.38388	424.16	2.99977	459.97
3.59538	414.658	3.40055	424.325	3.0156	460.046
3.61088	414.868	3.419	424.315	3.03384	460.201
3.62714	415.039	3.44016	424.446	3.05198	460.391
3.64242	415.189	3.46079	424.48	3.06988	460.561
3.66172	415.329	3.47422	424.626	3.08822	460.661
3.68119	415.349	3.49846	424.718	3.10515	460.776
3.69744	415.439	3.51256	424.869	3.12252	460.892
3.71531	415.539	3.53482	424.937	3.13822	461.002
3.73614	415.719	3.5533	424.951	3.15775	461.232
3.75224	415.854	3.56979	425.102	3.17451	461.472
3.76805	415.924	3.58626	425.223	3.19212	461.718
3.78481	416.084	3.60313	425.427	3.21082	461.843
3.80461	416.064	3.62068	425.573	3.22638	461.973
3.82242	416.154	3.6371	425.67	3.2444	462.048
3.83962	416.284	3.65932	425.84	3.26271	462.163
3.85683	416.514	3.67468	425.859	3.28116	462.344
3.87249	416.664	3.69171	426.01	3.29624	462.489
3.8926	416.774	3.71455	426.112	3.315	462.669
3.90915	416.879	3.73411	426.194	3.33104	462.659
3.92655	416.959	3.75067	426.238	3.34989	462.844
3.94477	417.064	3.77024	426.417	3.36563	462.985
3.96259	417.27	3.78491	426.495	3.38619	463.255
3.97921	417.345	3.80611	426.592	3.40087	463.375
3.99405	417.4	3.82454	426.694	3.42321	463.555
4.01637	417.51	3.83659	426.888	3.43509	463.736
4.03231	417.545	3.8574	427.024	3.4537	463.846
4.05193	417.67	3.87221	427.233	3.47026	463.901
4.06546	417.86	3.89213	427.335	3.49059	464.081
4.08602	417.955	3.91011	427.354	3.50595	464.211
4.10574	418.115	3.92784	427.442	3.52521	464.281
4.12233	418.405	3.94657	427.481	3.54201	464.461
4.13808	418.485	3.96576	427.602	3.55885	464.612
4.15788	418.59	3.98266	427.719	3.57463	464.712
4.1763	418.7	4.00318	427.772	3.59214	464.847
4.19409	418.71	4.02225	427.952	3.60963	465.057
4.21332	418.805	4.03793	428	3.62416	465.217
4.23145	418.885	4.05468	428.136	3.64129	465.443
4.24971	419.09	4.07392	428.345	3.66034	465.563
4.26513	419.12	4.09474	428.52	3.67732	465.678
4.28331	419.225	4.10732	428.66	3.69319	465.793
4.30342	419.36	4.12654	428.782	3.71463	465.959
4.31797	419.485	4.15129	428.83	3.72906	466.089
4.33609	419.676	4.16528	428.913	3.74872	466.214
4.35407	419.866	4.18303	429.01	3.76505	466.344
4.36965	419.951	4.19662	429.093	3.7827	466.374
4.3881	420.031	4.22159	429.127	3.80021	466.489
4.40624	420.121	4.24082	429.262	3.81844	466.675
4.42437	420.121	4.25932	429.345	3.83614	466.925
4.44327	420.256	4.27311	429.418	3.8524	467.055
4.46065	420.336	4.28982	429.486	3.86921	467.265
4.47691	420.526	4.30815	429.632	3.88692	467.486
4.49632	420.546	4.32859	429.811	3.90527	467.576
4.50919	420.641	4.34261	430.005	3.92367	467.676
4.53076	420.816	4.36067	430.127	3.94272	467.736
4.54678	420.941	4.38592	430.185	3.95738	467.821
4.56991	420.996	4.40308	430.209	3.97436	467.911
4.58152	421.201	4.4239	430.306	3.99327	468.051
4.60237	421.376	4.44012	430.374	4.01409	468.166
4.62477	421.386	4.45942	430.491	4.02838	468.317
4.63823	421.416	4.47654	430.656	4.04602	468.412
4.65633	421.491	4.49609	430.758	4.06302	468.567
4.67495	421.616	4.51396	430.777	4.08112	468.777
4.69078	421.761	4.52793	430.913	4.09821	468.963
4.71125	421.877	4.54465	431.064	4.11492	469.093
4.72672	421.937	4.56479	431.141	4.13293	469.233
4.74396	421.977	4.58224	431.311	4.14931	469.333
4.76412	422.112	4.59905	431.452	4.1717	469.363
4.78099	422.212	4.61819	431.583	4.18489	469.538
4.79686	422.332	4.63916	431.637	4.20317	469.709
4.81559	422.442	4.66014	431.651	4.22145	469.804
4.82985	422.792	4.67472	431.724	4.23677	470.004
4.8491	422.862	4.69168	431.807	4.25584	470.049
4.86749	422.857	4.71184	432.001	4.27449	470.169
4.88868	422.862	4.73285	432.044	4.28983	470.329
4.90257	422.912	4.75087	432.093	4.30664	470.47
4.92262	423.022	4.7669	432.146	4.32655	470.61
4.94312	423.202	4.78868	432.292	4.34332	470.775
4.95522	423.342	4.79906	432.37	4.36081	470.945
4.9726	423.537	4.82059	432.564	4.37884	471.02
4.99012	423.527	4.84103	432.729	4.39647	471.136
5.00751	423.557	4.85649	432.802	4.41239	471.166
5.02849	423.747	4.87679	432.889	4.43075	471.261
5.04331	423.902	4.89451	432.943	4.44894	471.461
5.06313	423.957	4.91443	432.972	4.4675	471.591
5.07999	424.113	4.93128	433.015	4.48434	471.656
5.09642	424.087	4.94993	433.166	4.49877	471.796
5.11396	424.178	4.96825	433.341	4.5179	471.967
5.1385	424.303	4.98559	433.394	4.53456	472.062
5.14948	424.398	5.00348	433.472	4.55057	472.232
5.16945	424.513	5.02002	433.583	4.56966	472.492
5.18527	424.703	5.03877	433.666	4.58734	472.658
5.20731	424.868	5.05735	433.797	4.60377	472.723
5.22296	424.848	5.07272	433.948	4.62246	472.723
5.24053	424.918	5.09508	434.059	4.64239	472.783
5.25806	425.068	5.1173	434.103	4.6594	472.908
5.27505	425.178	5.12836	434.118	4.67353	472.983
5.29433	425.353	5.14956	434.19	4.69403	473.228
5.31098	425.418	5.16474	434.283	4.7092	473.399
5.33121	425.423	5.18593	434.428	4.72951	473.414
5.34926	425.563	5.20303	434.569	4.74339	473.549
5.36439	425.563	5.22217	434.681	4.76025	473.624
5.38534	425.583	5.24002	434.768	4.78102	473.824
5.4011	425.868	5.25954	434.826	4.79742	473.954
5.41672	426.008	5.27733	434.89	4.81373	474.135
5.43783	426.108	5.29555	435.001	4.8336	474.22
5.45348	426.123	5.31262	435.205	4.84693	474.3
5.47401	426.173	5.32904	435.302	4.8706	474.43
5.49037	426.268	5.34557	435.302	4.88642	474.49
5.50939	426.413	5.36637	435.385	4.90206	474.63
5.5251	426.559	5.39132	435.394	4.91933	474.841
5.54408	426.744	5.4053	435.521	4.93527	475.031
5.5605	426.844	5.42648	435.662	4.95388	475.061
5.58077	426.879	5.44416	435.72	4.97208	475.166
5.59885	426.964	5.45939	435.817	4.99169	475.271
5.61614	426.969	5.48103	435.88	5.01168	475.376
5.63343	427.099	5.49673	435.899	5.02691	475.552
5.65269	427.239	5.51354	435.997	5.04446	475.692
5.66953	427.304	5.53235	436.084	5.0622	475.827
5.68586	427.419	5.54949	436.181	5.08154	475.807
5.70577	427.539	5.56805	436.38	5.0969	475.872
5.72307	427.589	5.58564	436.501	5.11305	476.047
5.73892	427.689	5.60712	436.511	5.13111	476.212
5.75789	427.769	5.6309	436.618	5.14902	476.348
5.7762	427.834	5.64631	436.613	5.16601	476.478
5.7908	427.999	5.6638	436.691	5.18349	476.553
5.80975	428.009	5.68169	436.827	5.1995	476.603
5.82931	428.154	5.70005	436.967	5.22028	476.683
5.8446	428.244	5.71399	437.002	5.23626	476.793
5.86114	428.399	5.73759	437.016	5.25387	476.958
5.8793	428.454	5.75222	437.147	5.27045	477.139
5.89653	428.644	5.76982	437.249	5.28787	477.329
5.91544	428.704	5.79118	437.283	5.30663	477.394
5.93299	428.73	5.80864	437.419	5.32534	477.479
5.94984	428.709	5.82963	437.545	5.34208	477.519
5.96627	428.74	5.84083	437.599	5.35965	477.649
5.98544	428.935	5.86335	437.642	5.37795	477.719
6.00188	429.05	5.88068	437.759	5.39541	477.935
6.01882	429.205	5.89654	437.812	5.4128	477.995
6.03939	429.355	5.91578	437.938	5.42895	478.105
6.0543	429.385	5.93277	438.06	5.44484	478.215
6.07493	429.405	5.95513	438.172	5.46691	478.305
6.08931	429.48	5.97189	438.206	5.48141	478.35
6.10912	429.585	5.99181	438.254	5.50028	478.556
6.12455	429.73	6.00725	438.293	5.51759	478.686
6.14504	429.81	6.02564	438.424	5.53544	478.826
6.16299	429.935	6.04519	438.511	5.55033	478.901
6.17704	430.05	6.05719	438.638	5.57029	478.961
6.19631	430.085	6.08638	438.759	5.58565	479.021
6.2141	430.15	6.09617	438.759	5.60355	479.156
6.23016	430.255	6.11916	438.808	5.62303	479.342
6.24758	430.445	6.13398	438.871	5.64091	479.432
6.26709	430.55	6.15406	438.992	5.65644	479.527
6.28494	430.585	6.17569	439.172	5.6757	479.642
6.3034	430.665	6.1932	439.24	5.69143	479.662
6.31894	430.68	6.20821	439.283	5.70879	479.827
6.33621	430.74	6.23063	439.342	5.72674	479.907
6.35574	430.865	6.24962	439.366	5.74389	480.048
6.37189	431.026	6.26769	439.429	5.7625	480.168
6.39041	431.021	6.28108	439.58	5.78018	480.308
6.40678	431.106	6.29858	439.73	5.79922	480.378
6.42623	431.221	6.31708	439.803	5.81381	480.423
6.44292	431.351	6.33816	439.876	5.83032	480.558
6.46135	431.426	6.35471	439.905	5.85048	480.648
6.47589	431.496	6.37356	439.973	5.86621	480.834
6.49826	431.641	6.39151	440.094	5.88341	480.924
6.51278	431.706	6.41468	440.177	5.90247	481.089
6.52895	431.806	6.4292	440.313	5.91994	481.054
6.55107	431.866	6.44497	440.337	5.93751	481.164
6.56702	431.911	6.47364	440.385	5.95404	481.309
6.58303	432.001	6.48923	440.487	5.97026	481.48
6.60254	432.151	6.5051	440.531	5.99052	481.59
6.61997	432.256	6.52686	440.725	6.00889	481.675
6.6348	432.281	6.54012	440.793	6.02574	481.7
6.65474	432.416	6.5566	440.905	6.04302	481.725
6.67382	432.461	6.57445	440.886	6.06071	481.915
6.69115	432.576	6.59623	440.978	6.08017	481.925
6.71023	432.646	6.61558	441.026	6.09685	482.15
6.72705	432.871	6.63114	441.104	6.1115	482.221
6.74393	432.936	6.65217	441.148	6.13072	482.291
6.76268	433.031	6.66787	441.221	6.14595	482.456
6.77936	432.981	6.6901	441.352	6.16377	482.496
6.79569	433.011	6.70548	441.434	6.18253	482.656
6.81133	433.076	6.72296	441.502	6.19918	482.696
6.83118	433.241	6.74359	441.536	6.21659	482.876
6.84828	433.412	6.76395	441.633	6.23578	482.947
6.86847	433.517	6.78566	441.725	6.25348	483.047
6.88687	433.532	6.79789	441.866	6.27095	483.082
6.90086	433.457	6.81404	441.983	6.28568	483.172
6.92235	433.572	6.83623	441.988	6.30482	483.327
6.94165	433.677	6.85635	442.06	6.32389	483.397
6.95527	433.767	6.87391	442.08	6.34078	483.527
6.97644	433.942	6.89122	442.211	6.35875	483.658
6.99118	433.987	6.90718	442.347	6.37687	483.728
7.00924	434.067	6.92627	442.439	6.39358	483.768
7.02759	434.117	6.94533	442.512	6.41138	483.918
7.04372	434.232	6.96619	442.556	6.42747	484.038
7.06363	434.337	6.98219	442.57	6.44663	484.153
7.08103	434.502	7.00198	442.624	6.46297	484.323
7.09853	434.657	7.02034	442.769	6.48322	484.273
7.11811	434.572	7.0352	442.774	6.49974	484.353
7.13471	434.582	7.05671	442.968	6.51843	484.449
7.15306	434.652	7.07614	443.022	6.53609	484.544
7.17004	434.822	7.09392	443.09	6.55199	484.669
7.18784	434.927	7.10822	443.085	6.56963	484.814
7.20502	435.077	7.12987	443.148	6.58591	484.864
7.22422	435.062	7.15324	443.294	6.60658	484.959
7.24192	435.112	7.17085	443.371	6.62313	485.044
7.25786	435.192	7.1897	443.454	6.64105	485.125
7.2765	435.382	7.20819	443.449	6.65754	485.21
7.29356	435.397	7.22751	443.449	6.67505	485.365
7.31185	435.497	7.24378	443.483	6.69518	485.545
7.32655	435.633	7.25929	443.633	6.71354	485.585
7.34659	435.668	7.27872	443.765	6.73072	485.675
7.36443	435.748	7.29754	443.944	6.74583	485.715
7.37941	435.738	7.31279	443.939	6.76677	485.77
7.4002	435.858	7.33162	443.905	6.78252	485.961
7.41699	435.973	7.3529	443.949	6.80057	486.041
7.43444	436.153	7.36742	444.061	6.81916	486.206
7.45129	436.228	7.38995	444.143	6.83686	486.211
7.47123	436.228	7.40364	444.245	6.85372	486.226
7.48903	436.278	7.41871	444.323	6.87064	486.226
7.50707	436.413	7.44321	444.439	6.88749	486.406
7.52251	436.458	7.46036	444.478	6.90784	486.551
7.53905	436.643	7.47927	444.478	6.92382	486.662
7.55704	436.663	7.49926	444.585	6.94248	486.772
7.57668	436.763	7.51484	444.697	6.95952	486.802
7.59419	436.778	7.53676	444.823	6.97674	486.827
7.6128	436.873	7.5514	444.906	6.99503	487.002
7.62966	436.993	7.5665	444.935	7.01339	487.107
7.64639	437.178	7.58696	444.935	7.02811	487.187
7.66547	437.343	7.60203	444.998	7.04779	487.157
7.68394	437.408	7.62351	445.085	7.0661	487.378
7.70404	437.493	7.64584	445.177	7.08461	487.363
7.72388	437.463	7.65846	445.347	7.09934	487.408
7.73883	437.538	7.67951	445.425	7.1184	487.513
7.75553	437.598	7.70201	445.333	7.13619	487.673
7.77637	437.668	7.71835	445.42	7.15221	487.878
7.79447	437.764	7.73419	445.522	7.17214	487.963
7.81351	437.743	7.75874	445.697	7.19202	488.023
7.82973	437.819	7.77485	445.852	7.20489	488.023
7.84887	437.819	7.79347	445.969	7.2243	488.094
7.86422	437.869	7.81736	445.974	7.24243	488.209
7.88006	438.009	7.83723	445.978	7.25833	488.359
7.90079	438.104	7.85078	446.017	7.27696	488.494
7.91724	438.259	7.87428	446.061	7.29604	488.499
7.93323	438.364	7.88567	446.085	7.31257	488.559
7.95506	438.389	7.90704	446.212	7.32918	488.609
7.96997	438.444	7.92571	446.348	7.34816	488.754
7.98945	438.499	7.94944	446.309	7.36655	488.995
8.00757	438.614	7.96298	446.323	7.38347	489.145
8.02539	438.719	7.98431	446.357	7.40095	489.27
8.04483	438.864	8.00075	446.425	7.42403	489.35
8.06247	438.889	8.02121	446.619	7.44167	489.4
8.07656	438.954	8.03613	446.673	7.45831	489.36
8.0976	438.974	8.05743	446.736	7.47871	489.42
8.11372	439.069	8.07427	446.794	7.49339	489.455
8.13461	439.164	8.09338	446.828	7.51324	489.556
8.14893	439.229	8.11153	446.877	7.53138	489.691
8.17122	439.249	8.13131	446.979	7.55123	489.701
8.18628	439.354	8.14827	447.115	7.56913	489.721
8.2037	439.394	8.16887	447.173	7.58378	489.721
8.22313	439.504	8.18945	447.221	7.60218	489.916
8.23945	439.524	8.20676	447.26	7.61924	490.026
8.25531	439.544	8.22655	447.318	7.63765	490.126
8.27539	439.664	8.24336	447.362	7.65516	490.211
8.29022	439.809	8.26055	447.435	7.67482	490.362
8.30879	439.899	8.27897	447.532	7.69081	490.387
8.32752	439.939	8.29861	447.556	7.70802	490.497
8.34194	440.12	8.32094	447.605	7.72707	490.627
8.36217	440.21	8.33668	447.576	7.7465	490.717
8.37948	440.225	8.35643	447.741	7.76437	490.767
8.39806	440.265	8.37217	447.789	7.78176	490.837
8.41697	440.33	8.39212	447.906	7.79892	490.872
8.43371	440.45	8.41348	447.935	7.81627	490.977
8.45043	440.5	8.42723	448.047	7.8362	491.017
8.46766	440.57	8.4448	448.013	7.85231	491.078
8.4897	440.635	8.4633	448.081	7.86818	491.238
8.50393	440.63	8.48595	448.236	7.88899	491.323
8.52359	440.76	8.50568	448.323	7.90698	491.463
8.54144	440.785	8.52278	448.406	7.9249	491.463
8.55516	440.88	8.54349	448.503	7.94037	491.528
8.57373	441.015	8.55986	448.561	7.95881	491.683
8.59292	441.085	8.57517	448.547	7.97533	491.668
8.60981	441.11	8.59711	448.668	7.99587	491.754
8.62771	441.225	8.61631	448.683	8.00948	491.844
8.64484	441.255	8.6298	448.726	8.02807	491.944
8.66092	441.275	8.65483	448.756	8.04807	492.044
8.67806	441.32	8.6688	448.848	8.06457	492.114
8.69848	441.41	8.69006	448.862	8.08422	492.239
8.71503	441.46	8.71067	448.926	8.1027	492.329
8.73049	441.565	8.72828	448.989	8.11929	492.439
8.74778	441.725	8.74447	449.076	8.13894	492.505
8.76588	441.745	8.75947	449.144	8.15704	492.615
8.78517	441.82	8.7787	449.183	8.17201	492.63
8.7993	441.88	8.79966	449.261	8.19359	492.68
8.81935	442.015	8.81411	449.256	8.21057	492.73
8.8366	442.025	8.83439	449.265	8.22842	492.77
8.85469	442.19	8.85297	449.314	8.2453	492.88
8.87134	442.27	8.86947	449.392	8.265	492.915
8.89175	442.31	8.88649	449.474	8.28197	492.975
8.90748	442.26	8.90328	449.659	8.29641	493.105
8.92401	442.371	8.92452	449.673	8.31819	493.195
8.94173	442.421	8.94326	449.727	8.33354	493.236
8.95848	442.591	8.96143	449.731	8.35006	493.321
8.97577	442.636	8.98051	449.897	8.36615	493.356
8.99403	442.656	9.00098	449.998	8.38777	493.446
9.01057	442.696	9.01585	450.105	8.40313	493.486
9.0287	442.786	9.03677	450.12	8.42122	493.541
9.04971	442.856	9.05644	450.139	8.43808	493.656
9.06608	442.971	9.0746	450.144	8.45535	493.656
9.08254	443.141	9.09307	450.168	8.47416	493.836
9.10173	443.171	9.11261	450.309	8.49115	493.886
9.11693	443.161	9.127	450.416	8.50763	493.941
9.13829	443.231	9.14768	450.518	8.52674	494.062
9.15468	443.311	9.16875	450.508	8.5447	494.152
9.17336	443.301	9.18169	450.557	8.56184	494.277
9.1921	443.426	9.20093	450.591	8.57816	494.382
9.21137	443.556	9.22335	450.581	8.5981	494.497
9.22883	443.591	9.2393	450.678	8.61673	494.482
9.24464	443.496	9.25499	450.858	8.63253	494.527
9.26227	443.591	9.27533	450.97	8.65071	494.512
9.28183	443.701	9.29519	450.94	8.6671	494.657
9.29796	443.841	9.3122	450.936	8.68725	494.798
9.31477	443.931	9.33644	450.999	8.70603	494.858
9.32999	444.036	9.35156	451.037	8.72388	494.923
9.34809	444.096	9.37105	451.115	8.74158	494.973
9.36781	444.146	9.39102	451.149	8.76093	495.003
9.38405	444.096	9.40696	451.159	8.7778	494.993
9.40139	444.176	9.43125	451.154	8.79481	495.163
9.42202	444.296	9.4445	451.178	8.81317	495.298
9.43884	444.456	9.46301	451.334	8.83237	495.479
9.45391	444.511	9.48585	451.397	8.85009	495.494
9.47168	444.451	9.50425	451.523	8.86834	495.514
9.49096	444.471	9.52095	451.63	8.88383	495.584
9.50774	444.571	9.53627	451.649	8.90405	495.634
9.52442	444.727	9.55718	451.64	8.92323	495.694
9.54372	444.817	9.57838	451.644	8.94209	495.784
9.55899	444.957	9.58809	451.717	8.95815	495.794
9.58213	445.012	9.61022	451.78	8.97719	495.834
9.60051	444.997	9.63324	451.877	8.9939	495.774
9.61486	445.112	9.65084	451.887	9.01123	495.974
9.6342	445.042	9.66824	451.877	9.02921	496.079
9.65021	445.307	9.6872	451.931	9.04874	496.26
9.66662	445.377	9.70295	451.989	9.06539	496.36
9.68677	445.442	9.723	452.242	9.08525	496.38
9.70339	445.487	9.74036	452.426	9.10197	496.44
9.72025	445.572	9.76328	452.426	9.11805	496.36
9.74236	445.617	9.77574	452.421	9.13626	496.53
9.75895	445.707	9.79665	452.421	9.15418	496.645
9.77561	445.887	9.81744	452.402	9.17169	496.735
9.79199	445.922	9.83397	452.509	9.19218	496.73
9.81029	445.997	9.85338	452.64	9.20684	496.715
9.8295	446.022	9.86721	452.717	9.22701	496.88
9.85001	446.002	9.88874	452.693	9.24202	496.941
9.86536	446.127	9.9081	452.683	9.26065	497.101
9.88471	446.197	9.92246	452.742	9.28086	497.251
9.90171	446.242	9.94616	452.814	9.29507	497.321
9.92059	446.317	9.96527	452.984	9.3172	497.301
9.93856	446.282	9.98264	453.086	9.33303	497.391
9.95681	446.307	9.99996	453.111	9.35305	497.336
9.9728	446.277	10.0165	453.154	9.36877	497.431
9.98946	446.412	10.0396	453.193	9.38771	497.561
10.0079	446.557	10.0578	453.208	9.4046	497.606
10.0247	446.647	10.0769	453.203	9.42233	497.682
10.0431	446.692	10.0967	453.251	9.44116	497.717
10.0586	446.742	10.1201	453.387	9.45816	497.792
10.0768	446.757	10.132	453.383	9.47849	497.872
10.0966	446.757	10.1552	453.334	9.4959	498.027
10.1098	446.942	10.1745	453.353	9.51397	498.162
10.129	446.963	10.1936	453.416	9.53046	498.277
10.1466	447.133	10.2092	453.465	9.55185	498.368
10.1636	447.078	10.2261	453.601	9.56902	498.277
10.1815	447.093	10.2491	453.688	9.58801	498.277
10.2032	447.228	10.271	453.713	9.60779	498.262
10.2195	447.258	10.2839	453.698	9.62661	498.428
10.238	447.373	10.3033	453.751	9.64278	498.573
10.2544	447.528	10.3183	453.829	9.66155	498.583
10.2724	447.663	10.3376	453.96	9.67985	498.538
10.2936	447.633	10.3574	454.033	9.70043	498.513
10.3106	447.638	10.3771	454.101	9.7157	498.528
10.3269	447.708	10.3946	454.14	9.73325	498.638
10.3458	447.788	10.4147	454.125	9.75231	498.828
10.3626	447.753	10.4311	454.096	9.7692	498.958
10.3813	447.848	10.4508	454.218	9.78617	499.018
10.3971	447.958	10.4656	454.334	9.80298	499.023
10.4182	447.928	10.4836	454.417	9.82221	499.053
10.4299	447.983	10.5044	454.48	9.84102	499.093
10.4519	448.068	10.5239	454.465	9.85808	499.239
10.4673	448.183	10.5421	454.455	9.87576	499.299
10.4856	448.388	10.563	454.548	9.89497	499.409
10.5006	448.473	10.5775	454.567	9.91352	499.414
10.5204	448.488	10.601	454.616	9.9296	499.414
10.539	448.538	10.616	454.732	9.94838	499.484
10.556	448.513	10.6423	454.742	9.9675	499.569
10.5742	448.618	10.6558	454.727	9.98154	499.764
10.5906	448.703	10.6776	454.737	10.0003	499.855
10.6097	448.693	10.6926	454.781	10.0221	499.834
10.6299	448.713	10.7063	454.892	10.0385	499.895
10.6462	448.793	10.7236	455.033	10.0576	499.905
10.664	448.743	10.7502	455.091	10.0732	499.935
10.6818	448.853	10.7659	455.121	10.0919	500.05
10.7007	448.938	10.785	455.159	10.1108	500.08
10.717	449.073	10.8058	455.174	10.1284	500.16
10.7363	449.239	10.8244	455.218	10.1472	500.175
10.7503	449.319	10.8403	455.315	10.1626	500.175
10.7692	449.374	10.8584	455.31	10.183	500.235
10.7989	449.374	10.8801	455.315	10.1995	500.265
10.8049	449.374	10.8988	455.315	10.2189	500.405
10.8224	449.404	10.917	455.329	10.235	500.515
10.8436	449.474	10.9359	455.363	10.2537	500.706
10.8593	449.524	10.9552	455.47	10.2719	500.696
10.8798	449.594	10.9748	455.553	10.29	500.721
10.8935	449.674	10.993	455.679	10.3113	500.746
10.9128	449.674	11.0086	455.747	10.3276	500.821
10.9312	449.784	11.0287	455.728	10.3466	500.911
10.9475	449.859	11.0503	455.844	10.3659	501.011
10.9648	449.969	11.0685	455.868	10.3817	501.026
10.9856	450.079	11.0865	455.897	10.4014	501.031
11.0013	450.159	11.1049	455.883	10.4208	501.056
11.0175	450.164	11.1216	455.883	10.4385	501.016
11.0332	450.234	11.1368	455.912	10.4553	501.136
11.0547	450.239	11.1622	455.975	10.4747	501.221
11.0742	450.264	11.1794	455.956	10.4909	501.372
11.0921	450.344	11.1993	456.121	10.5099	501.507
11.1081	450.334	11.2128	456.194	10.5274	501.522
11.1259	450.359	11.2349	456.262	10.5464	501.562
11.1437	450.509	11.2523	456.276	10.5658	501.567
11.1627	450.564	11.2655	456.397	10.5834	501.592
11.1797	450.669	11.2921	456.397	10.6018	501.647
11.1991	450.709	11.3093	456.407	10.6195	501.682
11.2169	450.809	11.3301	456.514	10.6378	501.702
11.2335	450.874	11.353	456.543	10.6545	501.732
11.253	450.874	11.3655	456.548	10.6713	501.812
11.269	450.874	11.3857	456.533	10.6909	501.872
11.2887	450.934	11.4037	456.645	10.7086	501.962
11.3073	450.904	11.4182	456.698	10.7284	502.103
11.3195	451.014	11.4389	456.766	10.7443	502.198
11.3423	451.074	11.4549	456.786	10.7639	502.238
11.3606	451.149	11.4785	456.864	10.7837	502.278
11.3787	451.184	11.4977	456.917	10.8012	502.338
11.3948	451.244	11.5138	456.98	10.8195	502.433
11.4117	451.329	11.5312	457.029	10.8389	502.408
11.4278	451.424	11.5546	456.98	10.8567	502.503
11.4565	451.585	11.5749	457.043	10.8751	502.508
11.4624	451.675	11.5906	457.009	10.8938	502.558
11.4922	451.64	11.6134	456.995	10.911	502.588
11.5022	451.62	11.6321	457.048	10.9312	502.738
11.5189	451.675	11.6514	457.077	10.9479	502.814
11.5367	451.785	11.6649	457.208	10.9674	502.844
11.5556	451.885	11.6949	457.305	10.9848	502.839
11.577	451.86	11.7061	457.349	11.0017	502.974
11.5935	451.865	11.7212	457.398	11.0229	503.034
11.6082	451.825	11.7434	457.495	11.0414	502.994
11.6259	452.045	11.758	457.568	11.0571	503.069
11.6441	452.105	11.775	457.558	11.0774	503.104
11.66	452.215	11.7981	457.543	11.0954	503.094
11.6805	452.355	11.8219	457.563	11.115	503.149
11.6991	452.38	11.8367	457.597	11.1321	503.224
11.7172	452.375	11.8535	457.679	11.1509	503.284
11.7356	452.295	11.8772	457.703	11.1699	503.324
11.7539	452.425	11.8936	457.83	11.1868	503.369
11.7717	452.415	11.9168	457.767	11.2071	503.524
11.7912	452.49	11.9318	457.791	11.2239	503.605
11.8071	452.52	11.949	457.941	11.2391	503.58
11.8206	452.525	11.9763	458.024	11.26	503.63
11.8451	452.605	11.9863	458.189	11.278	503.635
11.8621	452.615	12.0035	458.238	11.2964	503.76
11.8799	452.71	12.0271	458.184	11.3161	503.76
11.8951	452.855	12.0463	458.218	11.3334	503.79
11.9137	452.88	12.0659	458.174	11.3525	503.875
11.9311	452.98	12.0859	458.184	11.3713	503.955
11.9474	452.94	12.101	458.208	11.389	503.98
11.9771	452.95	12.1204	458.252	11.4062	504.07
11.9876	453.025	12.1408	458.272	11.4241	504.19
12.0013	453.015	12.158	458.238	11.4441	504.225
12.0193	453.14	12.1812	458.301	11.4602	504.446
12.0364	453.28	12.1974	458.398	11.482	504.471
12.052	453.355	12.2146	458.451	11.5003	504.381
12.0724	453.345	12.2311	458.553	11.5202	504.406
12.0915	453.44	12.2523	458.582	11.5377	504.391
12.1073	453.45	12.2747	458.607	11.5567	504.451
12.1255	453.48	12.2901	458.543	11.5753	504.421
12.1434	453.59	12.3084	458.548	11.5932	504.461
12.159	453.675	12.3267	458.631	11.6101	504.521
12.1814	453.71	12.3401	458.684	11.6286	504.546
12.2002	453.715	12.3609	458.815	11.6465	504.601
12.2139	453.79	12.3829	458.908	11.6658	504.601
12.2309	453.795	12.3991	458.937	11.6843	504.756
12.2517	453.821	12.4206	458.917	11.7011	504.826
12.2751	453.996	12.4391	458.883	11.7217	504.931
12.2851	453.971	12.4617	458.898	11.7379	504.931
12.3037	453.991	12.4762	458.917	11.7586	504.906
12.3318	454.116	12.4965	459.005	11.7742	504.911
12.3431	454.156	12.5157	459	11.7943	504.976
12.3605	454.201	12.5326	458.985	11.8092	505.067
12.3782	454.256	12.5518	459.087	11.8277	505.192
12.3961	454.421	12.5689	459.043	11.8452	505.322
12.4191	454.371	12.5941	459.131	11.8641	505.297
12.4302	454.396	12.608	459.204	11.8847	505.322
12.4551	454.406	12.6249	459.291	11.9038	505.402
12.4663	454.466	12.6427	459.301	11.9205	505.477
12.4896	454.606	12.6681	459.335	11.94	505.532
12.5057	454.551	12.6763	459.442	11.957	505.617
12.5237	454.706	12.7026	459.49	11.9771	505.662
12.5405	454.676	12.7257	459.558	11.9953	505.627
12.5591	454.721	12.7385	459.713	12.0134	505.667
12.5765	454.751	12.7564	459.704	12.0333	505.717
12.594	454.816	12.7759	459.68	12.0531	505.712
12.6134	454.911	12.8024	459.65	12.0687	505.828
12.6307	454.891	12.8179	459.68	12.089	505.948
12.6437	455.076	12.8363	459.743	12.1064	505.888
12.6675	455.101	12.8542	459.791	12.1214	505.968
12.6814	455.091	12.8663	459.854	12.1434	506.053
12.701	455.196	12.8922	459.913	12.1613	506.103
12.7169	455.221	12.9143	459.854	12.1799	506.148
12.7357	455.301	12.928	459.922	12.1988	506.263
12.7545	455.401	12.9509	459.971	12.2191	506.303
12.7768	455.401	12.9697	460.019	12.2384	506.298
12.7911	455.451	12.9883	459.981	12.2565	506.298
12.8112	455.531	13.0086	460.126	12.274	506.323
12.8282	455.571	13.0273	460.15	12.2944	506.358
12.8434	455.541	13.0396	460.194	12.3122	506.358
12.8669	455.556	13.0619	460.238	12.3317	506.484
12.8828	455.641	13.0831	460.248	12.3493	506.539
12.8979	455.691	13.1029	460.252	12.369	506.544
12.9185	455.756	13.1193	460.335	12.3884	506.574
12.9368	455.756	13.1365	460.379	12.4029	506.614
12.9562	455.801	13.157	460.388	12.4243	506.649
12.9702	455.991	13.178	460.364	12.444	506.689
12.9857	456.041	13.1962	460.383	12.4589	506.829
13.0063	456.046	13.2138	460.49	12.4783	506.914
13.0249	456.157	13.2333	460.5	12.4977	506.869
13.0451	456.137	13.2524	460.573	12.5146	506.904
13.0595	456.157	13.2721	460.612	12.536	506.869
13.0767	456.147	13.2925	460.549	12.5548	507.004
13.097	456.242	13.3108	460.563	12.5748	507.059
13.1112	456.362	13.326	460.558	12.5934	507.064
13.1311	456.362	13.3513	460.675	12.6103	507.064
13.1483	456.412	13.3709	460.738	12.6281	507.149
13.1728	456.397	13.3867	460.762	12.6464	507.174
13.1881	456.432	13.4084	460.796	12.6672	507.214
13.2058	456.502	13.423	460.864	12.6846	507.285
13.2244	456.562	13.4389	460.84	12.7002	507.275
13.2441	456.647	13.4601	460.864	12.7215	507.435
13.2554	456.757	13.4831	460.932	12.7398	507.39
13.276	456.767	13.5007	460.99	12.7583	507.43
13.297	456.762	13.5169	461.034	12.7777	507.435
13.3179	456.732	13.5383	461.141	12.7938	507.45
13.3322	456.857	13.5582	461.112	12.8139	507.585
13.3516	456.892	13.574	461.044	12.8323	507.68
13.3655	457.062	13.5947	461.087	12.8502	507.695
13.389	457.032	13.6135	461.175	12.8686	507.73
13.3992	457.057	13.6307	461.325	12.8886	507.73
13.4186	457.032	13.6508	461.379	12.9043	507.8
13.435	457.082	13.6685	461.359	12.9238	507.84
13.4582	457.252	13.6878	461.393	12.9415	507.94
13.4755	457.337	13.7042	461.369	12.9599	507.965
13.4943	457.357	13.7256	461.379	12.9804	508.021
13.5121	457.382	13.7444	461.442	12.9975	507.996
13.5295	457.322	13.7615	461.471	13.0179	508.026
13.545	457.467	13.7816	461.505	13.0363	507.955
13.5649	457.537	13.8025	461.481	13.0538	508.086
13.5825	457.592	13.823	461.515	13.072	508.181
13.6003	457.687	13.841	461.529	13.0904	508.201
13.62	457.702	13.8592	461.583	13.1108	508.256
13.6323	457.697	13.8744	461.646	13.1288	508.331
13.6587	457.712	13.8977	461.753	13.1499	508.286
13.6718	457.762	13.9137	461.767	13.1673	508.311
13.6901	457.827	13.9346	461.791	13.1865	508.336
13.7053	457.857	13.958	461.757	13.2036	508.441
13.7311	457.947	13.9687	461.835	13.2243	508.511
13.7442	458.052	13.9927	461.821	13.2424	508.466
13.7618	458.097	14.013	461.845	13.2587	508.426
13.7808	458.102	14.0304	461.918	13.2775	508.496
13.7976	458.152	14.0465	461.937	13.2958	508.561
13.8174	458.122	14.067	461.966	13.3152	508.646
13.8344	458.202	14.0853	461.889	13.335	508.767
13.8526	458.308	14.1095	461.923	13.352	508.762
13.87	458.352	14.1271	462.044	13.3748	508.802
13.8891	458.313	14.1434	462.063	13.3881	508.792
13.9061	458.373	14.1594	462.102	13.4083	508.792
13.9242	458.453	14.1833	462.16	13.426	508.817
13.9431	458.503	14.1996	462.214	13.446	508.902
13.9593	458.578	14.2225	462.204	13.4652	508.942
13.9774	458.573	14.239	462.35	13.4814	509.042
13.9987	458.613	14.2603	462.335	13.5045	509.047
14.0168	458.638	14.276	462.389	13.5205	509.012
14.0339	458.688	14.2966	462.495	13.541	508.977
14.0495	458.773	14.3202	462.384	13.5583	509.082
14.0684	458.923	14.3357	462.389	13.5744	509.167
14.0894	459.013	14.3557	462.403	13.5927	509.217
14.1036	458.908	14.3727	462.442	13.6125	509.347
14.1272	458.928	14.396	462.515	13.6318	509.272
14.1442	458.908	14.4079	462.588	13.6524	509.302
14.1637	458.963	14.4318	462.495	13.6701	509.362
14.177	459.098	14.4513	462.437	13.6865	509.433
14.2026	459.178	14.4663	462.428	13.7071	509.568
14.2151	459.293	14.4885	462.554	13.7271	509.533
14.2357	459.238	14.5082	462.665	13.7459	509.528
14.2528	459.163	14.5271	462.704	13.7626	509.418
14.2749	459.178	14.5472	462.67	13.7815	509.483
14.2934	459.258	14.5665	462.777	13.7986	509.618
14.309	459.413	14.5859	462.699	13.8194	509.733
14.3236	459.563	14.6024	462.695	13.8372	509.768
14.3448	459.503	14.6266	462.777	13.8574	509.758
14.3636	459.433	14.6424	462.811	13.8753	509.773
14.3828	459.483	14.6635	462.908	13.8961	509.703
14.3994	459.613	14.684	462.86	13.9151	509.773
14.4139	459.623	14.7001	462.792	13.9323	509.863
14.4335	459.688	14.7212	462.738	13.9531	510.023
14.4488	459.773	14.7375	462.879	13.9713	510.028
14.467	459.828	14.7567	462.947	13.9904	510.003
14.4853	459.713	14.7789	463.015	14.0108	509.968
14.5042	459.773	14.7923	463.063	14.0291	510.008
14.5221	459.903	14.8147	463.02	14.0473	510.083
14.5396	459.878	14.8398	462.918	14.0654	510.148
14.5548	460.083	14.8525	462.874	14.0836	510.234
14.5739	460.218	14.8726	463.01	14.1035	510.194
14.5916	460.193	14.8913	463.039	14.1229	510.153
14.6132	460.138	14.9076	463.156	14.14	510.118
14.628	460.078	14.9282	463.19	14.1603	510.189
14.6478	460.178	14.9493	463.282	14.1795	510.309
14.6675	460.308	14.9658	463.282	14.2002	510.419
14.6829	460.398	14.9855	463.267	14.2168	510.499
14.7039	460.438	14.9997	463.34	14.2334	510.444
14.7205	460.438	15.0223	463.491	14.2551	510.324
14.7426	460.488	15.0434	463.583	14.2722	510.314
14.7588	460.418	15.0623	463.598	14.2917	510.374
14.7809	460.443	15.0806	463.564	14.3091	510.394
14.7938	460.488	15.1022	463.52	14.3273	510.489
14.8138	460.719	15.1221	463.51	14.3467	510.584
14.8313	460.674	15.1326	463.588	14.3661	510.579
14.8474	460.664	15.1613	463.704	14.3844	510.579
14.8645	460.689	15.1745	463.704	14.4014	510.639
14.8844	460.939	15.2015	463.709	14.4199	510.719
14.9064	460.819	15.2137	463.685	14.437	510.794
14.923	460.869	15.2388	463.607	14.4568	510.92
14.9413	460.824	15.2556	463.685	14.4772	510.899
14.9612	460.859	15.2764	463.816	14.4964	510.859
14.9775	460.929	15.2941	463.884	14.5161	510.864
14.9945	460.884	15.3108	463.933	14.5376	510.849
15.0154	461.019	15.336	463.874	14.552	510.93
15.0341	461.129	15.3564	463.879	14.5739	511.045
15.0532	461.204	15.3732	463.879	14.5917	511.105
15.0707	461.219	15.3937	463.913	14.61	511.085
15.0902	461.194	15.414	463.933	14.6302	511.125
15.1078	461.204	15.4314	464.015	14.6492	511.05
15.1249	461.239	15.4481	463.928	14.6679	511.12
15.1412	461.359	15.4684	463.986	14.6859	511.145
15.1604	461.464	15.4885	463.894	14.7056	511.325
15.1784	461.454	15.5081	463.947	14.7263	511.365
15.1969	461.509	15.5268	464.078	14.7454	511.385
15.2171	461.539	15.5496	464.093	14.7623	511.365
15.2332	461.534	15.5679	464.161	14.7835	511.395
15.2524	461.549	15.5888	464.17	14.8032	511.405
15.2711	461.609	15.6061	464.17	14.8223	511.46
15.291	461.664	15.6273	464.224	14.8405	511.525
15.3076	461.729	15.6438	464.306	14.8602	511.48
15.3256	461.754	15.6668	464.35	14.8771	511.455
15.3455	461.709	15.6804	464.399	14.8978	511.41
15.3581	461.814	15.7026	464.433	14.9181	511.485
15.3795	461.854	15.7235	464.413	14.9358	511.57
15.401	461.899	15.7398	464.326	14.956	511.655
15.4205	461.914	15.7621	464.413	14.9747	511.666
15.4367	461.979	15.7801	464.399	14.9945	511.686
15.4516	462.019	15.7976	464.428	15.0116	511.686
15.4729	462.069	15.8197	464.481	15.032	511.706
15.4907	462.189	15.8387	464.496	15.0515	511.746
15.5084	462.234	15.8551	464.481	15.0701	511.821
15.528	462.274	15.8766	464.539	15.0897	511.871
15.5444	462.249	15.8957	464.471	15.1085	511.921
15.5622	462.279	15.9155	464.578	15.1299	511.926
15.5807	462.334	15.9349	464.617	15.1459	511.906
15.6017	462.344	15.9547	464.583	15.166	511.921
15.6198	462.399	15.9739	464.666	15.1872	511.871
15.6378	462.279	15.9951	464.68	15.2034	511.951
15.6601	462.434	16.0131	464.748	15.2229	512.041
15.6731	462.419	16.0355	464.787	15.2422	512.056
15.692	462.474	16.0503	464.797	15.2596	512.046
15.7138	462.419	16.0729	464.86	15.2795	512.036
15.7303	462.479	16.0863	464.84	15.2979	512.146
15.7465	462.559	16.1122	464.802	15.3173	512.171
15.7667	462.599	16.1297	464.952	15.3392	512.156
15.7815	462.634	16.1524	464.884	15.3554	512.176
15.8008	462.699	16.1714	464.845	15.3762	512.281
15.8212	462.709	16.1849	464.865	15.396	512.271
15.8387	462.649	16.2068	464.908	15.4143	512.346
15.8538	462.649	16.2262	464.889	15.4337	512.396
15.8741	462.779	16.2448	464.884	15.4527	512.437
15.8895	462.794	16.2639	464.923	15.473	512.492
15.9084	462.97	16.2864	464.996	15.492	512.527
15.9246	462.899	16.303	465.01	15.5113	512.512
15.9421	462.925	16.3256	464.972	15.531	512.512
15.9601	462.949	16.3424	465.03	15.5509	512.482
15.9811	463.015	16.3628	465.025	15.5717	512.462
15.9947	463.21	16.3818	464.967	15.5895	512.447
16.0157	463.305	16.3963	464.86	15.6098	512.442
16.0333	463.265	16.4162	464.899	15.6263	512.522
16.0519	463.295	16.4365	465.01	15.6449	512.557
16.0689	463.205	16.4567	465.103	15.6649	512.557
16.088	463.255	16.4721	465.083	15.6831	512.612
16.1067	463.31	16.4933	465.078	15.7004	512.622
16.1225	463.415	16.5095	465.175	15.7212	512.707
16.1417	463.475	16.5306	465.19	15.7429	512.732
16.1584	463.495	16.544	465.292	15.7598	512.712
16.1828	463.485	16.5639	465.336	15.7769	512.672
16.1953	463.535	16.5862	465.37	15.7966	512.662
16.2136	463.555	16.6071	465.307	15.8145	512.677
16.2329	463.65	16.6251	465.277	15.8343	512.662
16.2496	463.79	16.6451	465.273	15.8514	512.772
16.2697	463.855	16.6617	465.297	15.871	512.782
16.2876	463.84	16.6841	465.438	15.8891	512.832
16.3092	463.82	16.7047	465.423	15.9052	512.912
16.3275	463.8	16.719	465.472	15.9267	512.892
16.3431	463.765	16.7424	465.476	15.9452	513.047
16.3652	463.815	16.7618	465.442	15.9637	513.067
16.3833	463.915	16.7809	465.476	15.9825	513.178
16.4013	463.925	16.8015	465.549	16.0002	513.153
16.4197	463.86	16.8212	465.656	16.024	513.133
16.4363	463.905	16.8371	465.768	16.039	513.067
16.4545	463.91	16.8616	465.724	16.0589	513.102
16.4722	464.035	16.8771	465.68	16.0795	513.198
16.4905	464.1	16.8956	465.622	16.0961	513.303
16.5105	464.215	16.9213	465.612	16.1173	513.253
16.528	464.215	16.9376	465.656	16.134	513.258
16.5433	464.18	16.964	465.69	16.155	513.263
16.5693	464.19	16.9726	465.729	16.1734	513.263
16.5812	464.155	16.9962	465.69	16.1947	513.293
16.5998	464.185	17.0203	465.53	16.2136	513.463
16.6131	464.3	17.0374	465.578	16.2343	513.498
16.6344	464.265	17.0592	465.642	16.2515	513.538
16.6509	464.265	17.0742	465.758	16.2732	513.498
16.6687	464.305	17.0906	465.792	16.2927	513.468
16.6829	464.36	17.1108	465.894	16.3112	513.438
16.7034	464.48	17.133	465.758	16.3285	513.408
16.7221	464.545	17.152	465.748	16.3497	513.493
16.7408	464.66	17.1737	465.7	16.3691	513.483
16.7596	464.725	17.1914	465.7	16.3879	513.478
16.7771	464.64	17.205	465.753	16.4038	513.393
16.795	464.69	17.2249	465.826	16.4277	513.448
16.8145	464.665	17.2408	465.802	16.4463	513.523
16.8326	464.67	17.2634	465.811	16.4631	513.598
16.8476	464.785	17.2817	465.811	16.4828	513.673
16.8687	464.955	17.2991	465.899	16.502	513.708
16.8864	464.945	17.3208	466.006	16.5224	513.658
16.9071	464.95	17.337	466.044	16.5393	513.598
16.9233	464.96	17.357	466.132	16.5553	513.618
16.9424	464.97	17.3822	466.088	16.5767	513.553
16.9615	465.085	17.3993	466.083	16.595	513.698
16.979	465.14	17.4162	465.938	16.6135	513.688
16.9985	465.231	17.4389	465.943	16.6341	513.713
17.0174	465.286	17.4551	466.049	16.6526	513.653
17.0309	465.246	17.4791	466.113	16.6707	513.748
17.0607	465.226	17.4941	466.127	16.6877	513.833
17.0741	465.065	17.5116	466.146	16.7075	513.914
17.0836	465.12	17.534	466.151	16.7269	514.044
17.1012	465.195	17.5538	466.166	16.7476	514.114
17.1234	465.221	17.5712	466.21	16.7669	514.084
17.1507	465.135	17.588	466.282	16.7829	514.024
17.1659	465.11	17.6121	466.443	16.8045	514.029
17.183	465.14	17.633	466.433	16.8243	513.959
17.1971	465.19	17.6596	466.379	16.8441	514.074
17.2149	465.341	17.6785	466.316	16.8615	514.124
17.2305	465.421	17.692	466.229	16.8801	514.184
17.2482	465.451	17.712	466.239	16.9009	514.159
17.2669	465.476	17.7339	466.282	16.9207	514.129
17.2813	465.416	17.7532	466.312	16.9401	514.129
17.2997	465.451	17.7703	466.253	16.9606	514.224
17.3174	465.581	17.7893	466.195	16.9803	514.279
17.332	465.641	17.8095	466.171	16.9986	514.374
17.3527	465.676	17.8269	466.166	17.0176	514.444
17.3696	465.701	17.842	466.273	17.0384	514.409
17.3893	465.666	17.8655	466.384	17.0593	514.314
17.4075	465.776	17.886	466.384	17.0798	514.269
17.4251	465.846	17.8998	466.346	17.0969	514.239
17.4444	465.886	17.9233	466.287	17.118	514.314
17.4623	465.956	17.9427	466.316	17.1365	514.349
17.4771	466.061	17.9584	466.35	17.1559	514.309
17.4941	466.021	17.9846	466.462	17.1762	514.184
17.5163	465.966	18.0003	466.472	17.1939	514.259
17.5358	466.031	18.0224	466.511	17.2119	514.229
17.5537	465.991	18.0397	466.418	17.231	514.309
17.5733	466.126	18.0558	466.433	17.2507	514.379
17.5896	466.051	18.0759	466.462	17.2709	514.389
17.6056	466.161	18.0932	466.535	17.2885	514.349
17.6225	466.101	18.1125	466.588	17.3087	514.329
17.6453	466.091	18.1303	466.666	17.326	514.349
17.6571	466.121	18.1567	466.608	17.3464	514.414
17.6759	466.271	18.1733	466.549	17.3627	514.474
17.6964	466.326	18.1887	466.486	17.383	514.564
17.7141	466.351	18.2106	466.554	17.4023	514.584
17.7287	466.421	18.2338	466.549	17.4202	514.549
17.7513	466.376	18.2513	466.579	17.4403	514.544
17.7725	466.351	18.2683	466.627	17.462	514.519
17.7886	466.396	18.2883	466.53	17.4773	514.61
17.8068	466.441	18.3079	466.511	17.4981	514.745
17.826	466.596	18.3324	466.52	17.5158	514.815
17.8438	466.701	18.3478	466.574	17.5365	514.84
17.8605	466.551	18.3677	466.681	17.5579	514.76
17.8844	466.596	18.381	466.71	17.578	514.7
17.8997	466.471	18.4035	466.724	17.5969	514.695
17.9182	466.611	18.4231	466.666	17.6166	514.73
17.9331	466.726	18.4432	466.666	17.6342	514.78
17.9498	466.791	18.4651	466.656	17.6538	514.78
17.9726	466.841	18.4841	466.666	17.6739	514.76
17.991	466.806	18.5008	466.719	17.6926	514.675
18.007	466.821	18.5252	466.729	17.7115	514.685
18.0251	466.796	18.5395	466.661	17.7308	514.695
18.0434	466.816	18.5639	466.622	17.7485	514.82
18.0653	466.906	18.5832	466.622	17.7686	514.95
18.0832	466.891	18.5997	466.622	17.787	514.98
18.1012	466.911	18.6164	466.695	17.8087	514.94
18.1206	466.861	18.6381	466.812	17.8276	514.99
18.1364	466.951	18.6606	466.816	17.8473	514.985
18.1514	467.016	18.6739	466.802	17.8666	515.04
18.171	467.106	18.7006	466.734	17.8852	515.02
18.1901	467.161	18.726	466.695	17.9046	515.04
18.2072	467.161	18.7373	466.734	17.9251	514.98
18.2244	467.216	18.756	466.724	17.9458	514.93
18.2457	467.296	18.7772	466.753	17.9629	514.915
18.2642	467.271	18.8013	466.778	17.9833	514.895
18.2818	467.246	18.8095	466.753	18.0017	515.015
18.303	467.301	18.8356	466.748	18.0221	515.14
18.3223	467.186	18.8561	466.773	18.039	515.24
18.3398	467.271	18.875	466.802	18.0595	515.235
18.3532	467.236	18.8927	466.87	18.0794	515.14
18.3747	467.336	18.9112	466.928	18.1016	515.115
18.3914	467.397	18.9303	466.889	18.1175	515.085
18.4092	467.537	18.9552	466.865	18.1378	515.13
18.4239	467.552	18.9754	466.846	18.1594	515.16
18.4477	467.627	18.9962	466.792	18.1747	515.155
18.4648	467.657	19.0105	466.841	18.1961	515.16
18.4847	467.627	19.0315	466.865	18.215	515.115
18.503	467.582	19.0484	466.821	18.2354	515.12
18.5189	467.597	19.0698	466.86	18.2534	515.155
18.5418	467.577	19.0855	466.802	18.2736	515.31
18.5583	467.682	19.1103	466.87	18.2929	515.411
18.5754	467.732	19.1275	467.001	18.3113	515.421
18.5914	467.797	19.1468	467.054	18.3317	515.386
18.6109	467.792	19.1672	467.011	18.354	515.356
18.6331	467.727	19.1867	467.049	18.3715	515.33
18.6501	467.817	19.2071	467.001	18.3924	515.366
18.6697	467.817	19.2288	466.991	18.4124	515.33
18.6879	467.947	19.2499	467.016	18.4315	515.28
18.7062	468.052	19.2673	466.909	18.4501	515.31
18.7248	467.917	19.2838	466.899	18.4709	515.315
18.7408	467.942	19.303	466.928	18.4874	515.325
18.7598	468.007	19.3283	466.967	18.5083	515.436
18.7806	467.992	19.3439	466.967	18.529	515.541
18.8011	468.017	19.3651	466.904	18.5492	515.556
18.8149	468.167	19.3836	466.909	18.5704	515.601
18.8333	468.092	19.4052	466.982	18.5889	515.586
18.8551	468.052	19.4183	467.03	18.6093	515.531
18.8686	468.167	19.4421	467.079	18.6276	515.526
18.8866	468.217	19.4644	467.103	18.6492	515.521
18.9058	468.237	19.4805	466.991	18.6684	515.506
18.9235	468.307	19.505	467.011	18.6895	515.541
18.9414	468.412	19.5216	467.054	18.7057	515.561
18.9608	468.332	19.5429	467.035	18.7262	515.556
18.982	468.262	19.5575	467.108	18.7448	515.526
19.0005	468.302	19.5805	467.151	18.7665	515.526
19.0193	468.367	19.6041	467.118	18.7833	515.556
19.0373	468.367	19.6197	467.02	18.8054	515.641
19.0554	468.392	19.6405	467.108	18.8251	515.691
19.0723	468.362	19.6629	467.074	18.8439	515.676
19.09	468.342	19.6777	467.166	18.8652	515.626
19.1096	468.377	19.6979	467.239	18.8817	515.616
19.1294	468.447	19.7259	467.185	18.9044	515.626
19.148	468.507	19.7356	467.108	18.9256	515.651
19.1653	468.522	19.7595	467.103	18.9402	515.636
19.1824	468.637	19.7766	467.069	18.9605	515.686
19.2012	468.642	19.7995	467.088	18.9821	515.671
19.2225	468.542	19.824	467.151	18.9982	515.681
19.2402	468.507	19.8358	467.113	19.0167	515.761
19.2575	468.582	19.8589	467.069	19.0384	515.746
19.2738	468.662	19.8774	467.074	19.0586	515.791
19.2941	468.822	19.8983	467.118	19.0792	515.791
19.3105	468.897	19.9123	467.171	19.0996	515.821
19.3319	468.822	19.9352	467.2	19.1185	515.756
19.3519	468.767	19.9501	467.219	19.1379	515.731
19.3672	468.717	19.97	467.239	19.1583	515.791
19.3878	468.812	19.9965	467.142	19.177	515.711
19.4068	468.837	20.014	467.093	19.2	515.761
19.4263	468.947	20.0291	467.088	19.2152	515.756
19.4395	469.032	20.0495	467.147	19.2386	515.726
19.4589	468.927	20.0732	467.171	19.2562	515.756
19.4781	468.937	20.096	467.312	19.2756	515.831
19.4969	468.947	20.1164	467.2	19.2938	515.876
19.5125	468.942	20.135	467.088	19.3126	515.886
19.5351	469.032	20.1538	467.049	19.3361	515.971
19.5483	469.117	20.1742	467.006	19.3551	515.966
19.5698	469.187	20.1912	467.122	19.3746	515.866
19.5856	469.102	20.2097	467.147	19.3959	515.736
19.608	469.152	20.2251	467.151	19.4127	515.756
19.6237	469.107	20.2548	467.142	19.4342	515.806
19.646	469.157	20.2693	467.069	19.4515	515.891
19.6611	469.257	20.2899	467.093	19.4732	515.991
19.6787	469.327	20.3139	467.064	19.4947	515.966
19.701	469.262	20.3283	467.108	19.5124	515.871
19.7187	469.347	20.3504	467.166	19.5328	515.836
19.7349	469.237	20.3717	467.224	19.5519	515.826
19.7541	469.337	20.3882	467.185	19.573	515.846
19.7727	469.367	20.4124	467.195	19.5918	515.866
19.7935	469.487	20.4337	467.088	19.6108	515.976
19.8094	469.467	20.4531	467.108	19.6315	515.901
19.83	469.362	20.4693	467.224	19.6501	515.886
19.8513	469.407	20.4825	467.19	19.6727	515.931
19.8634	469.342	20.5143	467.2	19.6905	515.906
19.8804	469.442	20.5308	467.156	19.7104	515.926
19.9019	469.517	20.5515	467.166	19.7305	515.981
19.9195	469.592	20.5626	467.176	19.7483	516.046
19.9363	469.607	20.591	467.234	19.7687	516.021
19.958	469.602	20.6111	467.19	19.7892	516.001
19.9745	469.677	20.6353	467.224	19.8099	515.976
19.9917	469.647	20.6475	467.127	19.8306	515.941
20.0154	469.652	20.6681	467.122	19.8476	516.061
20.0292	469.763	20.692	467.181	19.8675	516.081
20.0512	469.843	20.708	467.093	19.8909	516.081
20.0685	469.783	20.7268	467.185	19.909	516.006
20.0855	469.773	20.744	467.263	19.9307	515.906
20.1052	469.742	20.7657	467.229	19.9514	515.936
20.1274	469.747	20.79	467.21	19.9654	516.056
20.1435	469.747	20.806	467.19	19.9863	516.117
20.1582	469.923	20.8275	467.239	20.0092	516.112
20.1804	469.948	20.8516	467.234	20.0264	516.041
	469.888	20.8727	467.263	20.0475	515.976
20.2186	469.863	20.889	467.292	20.0685	515.971
20.2336	469.888	20.9093	467.273	20.0862	515.976
20.255	469.958	20.9298	467.19	20.1084	515.951
20.2692	469.948	20.9533	467.195	20.128	516.066
20.294	470.053	20.9706	467.161	20.1476	516.097
20.3078	470.118	20.987	467.137	20.1664	516.056
20.327	470.078	21.0107	467.156	20.1868	516.056
20.3443	470.088	21.0273	467.166	20.208	516.051
20.3648	470.108	21.0489	467.147	20.2258	516.061
20.381	470.098	21.064	467.083	20.2462	516.091
20.4018	470.123	21.0906	467.118	20.2655	516.112
20.4216	470.248	21.1084	467.147	20.2871	516.076
20.4358	470.248	21.1228	467.239	20.3069	516.041
20.4559	470.208	21.1467	467.229	20.3272	516.026
20.4762	470.128	21.1698	467.2	20.3468	515.956
20.4933	470.173	21.1868	467.249	20.3672	515.941
20.5112	470.158	21.2106	467.166	20.3854	516.036
20.5275	470.193	21.2239	467.137	20.4047	516.021
20.5506	470.278	21.2461	467.156	20.4276	515.966
20.5643	470.343	21.27	467.176	20.4442	515.991
20.5825	470.338	21.2833	467.224	20.4648	515.976
20.6017	470.243	21.3048	467.229	20.4849	516.086
20.6204	470.308	21.3263	467.147	20.5042	516.046
20.6416	470.333	21.3439	467.088	20.5262	516.081
20.6537	470.388	21.366	467.054	20.5429	516.046
20.6769	470.448	21.3818	467.113	20.5633	516.066
20.6891	470.458	21.407	467.127	20.5853	515.986
20.7136	470.473	21.4222	467.161	20.6033	516.021
20.7308	470.423	21.448	467.132	20.6238	516.006
20.7492	470.533	21.4674	467.137	20.6406	516.031
20.7647	470.518	21.4811	467.079	20.6625	516.086
20.7812	470.638	21.5084	467.069	20.6859	516.086
20.8027	470.603	21.5254	467.118	20.7026	516.086
20.8219	470.598	21.5375	467.122	20.7238	516.026
20.8407	470.603	21.5617	467.171	20.7442	515.976
20.8554	470.618	21.5821	467.171	20.7614	515.971
20.8756	470.663	21.6031	467.132	20.7833	515.966
20.8946	470.698	21.6215	467.098	20.8007	516.001
20.9101	470.773	21.6419	467.166	20.8232	515.981
20.9307	470.773	21.6603	467.132	20.8412	515.961
20.9524	470.768	21.6736	467.234	20.8617	515.981
20.9692	470.743	21.6989	467.249	20.8823	515.966
20.9879	470.798	21.7211	467.181	20.8988	515.986
21.0071	470.788	21.7383	467.2	20.92	516.051
21.0213	470.798	21.7618	467.171	20.9402	516.076
21.0435	470.843	21.7824	467.263	20.9587	516.036
21.0621	470.903	21.8021	467.19	20.9826	516.031
21.0801	470.888	21.8217	467.21	21.0004	515.991
21.0994	470.888	21.8409	467.19	21.0212	515.971
21.1178	470.908	21.8562	467.161	21.0379	515.991
21.1386	470.983	21.8812	467.118	21.06	516.107
21.1527	471.043	21.9013	467.147	21.0789	516.086
21.1747	471.048	21.9191	467.195	21.1002	516.026
21.1904	471.028	21.9392	467.185	21.1199	515.991
21.2049	470.988	21.9579	467.195	21.1413	515.986
21.2231	471.003	21.9792	467.258	21.1602	516.011
21.2488	471.023	22.0028	467.185	21.1798	515.966
21.2593	471.118	22.0226	467.147	21.1991	515.936
21.2803	471.083	22.0393	467.151	21.2219	515.896
21.2956	471.048	22.0571	467.156	21.2386	515.871
21.3195	471.088	22.0807	467.195	21.2612	515.811
21.3366	471.078	22.103	467.195	21.2803	515.856
21.3547	471.073	22.1215	467.156	21.2995	515.916
21.3737	471.133	22.1364	467.113	21.3195	515.921
21.3948	471.278	22.1631	467.083	21.3394	515.936
21.4091	471.258	22.1764	467.108	21.3595	515.941
21.4292	471.233	22.2032	467.156	21.3778	515.941
21.4465	471.303	22.2225	467.185	21.4013	515.921
21.4675	471.248	22.2472	467.147	21.4192	515.886
21.4845	471.243	22.2649	467.127	21.4381	515.896
21.5027	471.353	22.2841	467.016	21.4555	515.996
21.5208	471.308	22.2991	467.035	21.4799	515.966
21.5386	471.318	22.3201	467.059	21.4972	515.911
21.5582	471.328	22.344	467.19	21.5206	515.826
21.5756	471.318	22.3601	467.219	21.5372	515.786
21.5935	471.323	22.3861	467.185	21.5571	515.841
21.6122	471.368	22.4071	467.142	21.5768	515.841
21.6356	471.428	22.4203	467.113	21.6015	515.871
21.6478	471.438	22.4475	467.035	21.6201	515.896
21.6731	471.393	22.4656	467.108	21.6408	515.836
21.6882	471.343	22.4874	467.171	21.658	515.741
21.7106	471.373	22.506	467.176	21.6793	515.681
21.7231	471.383	22.528	467.122	21.7007	515.721
21.7429	471.428	22.5515	467.049	21.7196	515.826
21.7641	471.518	22.5612	467.006	21.7395	515.881
21.7808	471.533	22.5914	467.083	21.7607	515.861
21.7995	471.588	22.6073	467.137	21.7807	515.806
21.8191	471.483	22.6297	467.132	21.8029	515.786
21.834	471.488	22.6472	467.054	21.8217	515.726
21.8538	471.528	22.6704	466.977	21.8405	515.716
21.8721	471.628	22.6886	466.938	21.8608	515.786
21.8884	471.853	22.7085	466.938	21.8816	515.776
21.9085	471.723	22.7316	467.03	21.8995	515.746
21.9281	471.653	22.7487	467.02	21.9212	515.621
21.948	471.658	22.7653	467.016	21.9403	515.611
21.9638	471.713	22.7884	467.03	21.9612	515.686
21.983	471.688	22.8101	466.918	21.9826	515.736
22.0038	471.718	22.8313	466.904	22.0039	515.761
22.0199	471.743	22.855	466.967	22.0229	515.676
22.0371	471.688	22.8716	466.967	22.0427	515.556
22.0538	471.688	22.8913	467.04	22.0645	515.451
22.0767	471.743	22.9089	467.079	22.0832	515.551
22.0949	471.828	22.9347	467.02	22.1017	515.546
22.1146	471.893	22.9544	466.938	22.1224	515.446
22.1337	472.038	22.9757	466.865	22.1402	515.516
22.1455	471.898	22.995	466.904	22.1615	515.601
22.1692	471.853	23.0145	466.904	22.1827	515.496
22.1859	471.898	23.0354	466.952	22.2007	515.371
22.2072	471.838	23.0563	466.943	22.2234	515.406
22.226	471.843	23.0781	466.821	22.2408	515.376
22.2426	471.878	23.0981	466.763	22.2624	515.496
22.2617	471.888	23.118	466.85	22.283	515.581
22.2809	471.928	23.1381	466.928	22.3043	515.481
22.3004	471.863	23.1582	467.03	22.3219	515.371
22.3176	471.878	23.1784	467.02	22.3442	515.351
22.3328	471.863	23.2015	466.967	22.3633	515.396
22.3527	471.973	23.2201	466.904	22.382	515.416
22.3726	472.043	23.2447	466.889	22.4038	515.466
22.3906	472.019	23.2659	466.865	22.4232	515.431
22.4081	472.038	23.2859	466.836	22.4436	515.3
22.4276	472.089	23.3054	466.875	22.4639	515.245
22.4478	472.038	23.3296	466.836	22.4845	515.325
22.4645	472.074	23.3485	466.69	22.5024	515.426
22.4856	472.084	23.3661	466.734	22.524	515.471
22.5029	472.169	23.3898	466.676	22.546	515.491
22.523	472.169	23.4107	466.642	22.5679	515.421
22.5425	472.104	23.4296	466.787	22.5874	515.335
22.56	472.124	23.4497	466.753	22.6082	515.305
22.576	472.154	23.4728	466.763	22.6292	515.275
22.5956	472.154	23.4942	466.71	22.6505	515.175
22.6142	472.189	23.5145	466.681	22.6704	515.225
22.6303	472.244	23.5348	466.632	22.6894	515.095
22.6524	472.209	23.5553	466.676	22.7109	515.025
22.6677	472.229	23.578	466.685	22.7309	515.03
22.6879	472.234	23.6008	466.69	22.7489	515.005
22.7051	472.234	23.6209	466.617	22.7695	515.04
22.7213	472.254	23.6423	466.574	22.7908	515.065
22.7458	472.324	23.6656	466.564	22.8113	515.11
22.7609	472.269	23.687	466.486	22.8322	515.05
22.78	472.279	23.7001	466.443	22.85	515.065
22.8001	472.329	23.7274	466.53	22.8718	514.985
22.815	472.344	23.7464	466.535	22.8918	514.9
22.8391	472.399	23.7711	466.54	22.9132	514.91
22.8569	472.354	23.7892	466.506	22.9339	514.925
22.879	472.369	23.81	466.491	22.9517	514.895
22.8917	472.389	23.8306	466.477	22.9742	514.895
22.9153	472.404	23.8471	466.457	22.9963	514.82
22.9343	472.419	23.8768	466.481	23.0149	514.75
22.9487	472.414	23.8946	466.409	23.0351	514.705
22.9655	472.409	23.9142	466.355	23.0566	514.62
22.986	472.394	23.9364	466.341	23.075	514.73
23.0054	472.389	23.9567	466.37	23.0942	514.69
23.0231	472.439	23.9799	466.346	23.1187	514.65
23.0369	472.379	23.9964	466.346	23.1359	514.569
23.0586	472.409	24.0216	466.312	23.1563	514.594
23.0776	472.464	24.0442	466.312	23.1773	514.594
23.094	472.534	24.0682	466.282	23.1972	514.484
23.1134	472.529	24.0892	466.146	23.217	514.519
23.1312	472.479	24.1075	466.108	23.2349	514.534
23.1476	472.474	24.1316	466.078	23.2585	514.464
23.1676	472.444	24.1532	465.977	23.2765	514.469
23.1852	472.344	24.1722	465.991	23.2986	514.459
23.2079	472.369	24.1957	466.006	23.3193	514.429
23.2208	472.394	24.2196	465.991	23.3396	514.344
23.2408	472.469	24.2364	465.933	23.3617	514.339
23.261	472.594	24.259	465.923	23.3809	514.269
23.2791	472.559	24.2769	465.894	23.4024	514.244
23.2936	472.659	24.2971	465.909	23.4236	514.174
23.3148	472.659	24.3219	465.826	23.4446	514.069
23.3298	472.729	24.3452	465.661	23.4638	513.934
23.3512	472.704	24.3643	465.632	23.483	513.904
23.3652	472.679	24.3869	465.617	23.5032	513.919
23.384	472.634	24.408	465.578	23.5252	513.803
23.4056	472.569	24.4281	465.603	23.5456	513.738
23.4238	472.614	24.4517	465.612	23.5647	513.678
23.4419	472.654	24.4674	465.554	23.5821	513.648
23.4583	472.759	24.493	465.462	23.6051	513.593
23.4754	472.754	24.5118	465.496	23.6247	513.483
23.4958	472.699	24.5321	465.496	23.6455	513.368
23.5174	472.744	24.5602	465.54	23.6648	513.278
23.5347	472.709	24.5805	465.447	23.6854	513.178
23.5549	472.689	24.6019	465.345	23.7057	513.112
23.5695	472.784	24.6251	465.19	23.7265	513.092
23.5866	472.884	24.6508	465.141	23.7441	513.082
23.6105	472.769	24.671	465.195	23.7657	512.987
23.6266	472.774	24.6965	465.219	23.7837	512.927
23.6435	472.774	24.718	465.2	23.8065	512.872
23.6645	472.819	24.7432	465.093	23.8257	512.832
23.6835	472.724	24.7642	465.006	23.8455	512.767
23.7012	472.754	24.7877	464.913	23.8656	512.772
23.7189	472.839	24.8097	464.899	23.8899	512.622
23.7388	472.724	24.8342	464.879	23.9094	512.482
23.7591	472.709	24.8583	464.87	23.9288	512.381
23.7755	472.729	24.8836	464.806	23.9483	512.181
23.7938	472.809	24.9091	464.714	23.9701	512.111
23.8105	472.804	24.9323	464.569	23.989	512.096
23.8296	472.824	24.9698	464.501	24.0111	512.016
23.8485	472.884	24.9917	464.35	24.0301	511.876
23.8662	472.839	25.0269	464.316	24.0518	511.686
23.8836	472.794	25.0685	464.268	24.0721	511.465
23.9021	472.734	25.104	464.161	24.093	511.335
23.922	472.699	25.1327	463.967	24.1131	511.245
23.9392	472.789	25.1577	463.918	24.1371	511.1
23.9598	472.819	25.194	463.865	24.1588	510.99
23.9761	472.839	25.2216	463.845	24.1804	510.629
23.9992	472.809	25.2505	463.743	24.2012	510.404
24.0149	472.829	25.2798	463.699	24.2219	510.158
24.0294	472.784	25.3169	463.52	24.244	509.828
24.0461	472.869	25.3711	463.379	24.2661	509.583
24.0668	472.974	25.4483	463.233	24.2857	509.307
24.0825	473.004	25.8007	463.107	24.3082	509.002
24.1023	473.009	25.8748	463.078	24.3309	508.631
24.1214	472.904	25.9409	463.005	24.353	508.396
24.1441	472.919	26.2753	462.864	24.3729	508.111
24.1598	472.874	26.3379	462.719	24.396	507.825
24.1796	472.879	26.3988	462.573	24.4149	507.56
24.1964	472.874	26.4451	462.466	24.4378	507.305
24.2145	472.914	26.5243	462.379	24.4574	506.919
24.2328	472.904			24.4826	506.393
24.2523	472.829			24.5013	505.908
24.2777	472.819			24.525	505.177
24.2894	472.869			24.5482	504.611
24.3111	472.954			24.5678	504.19
24.328	473.024			24.588	503.545
24.3473	473.029			24.613	503.034
24.366	472.969			24.6347	502.518
24.3896	472.949			24.656	502.072
24.4044	472.904			24.6787	501.632
24.4202	472.969			24.7002	501.191
24.4403	472.919			24.721	500.791
24.4576	472.949			24.7447	500.2
24.4763	472.974			24.7674	499.389
24.4929	472.779			24.7927	498.317
24.5141	472.829			24.8147	496.85
24.5321	472.824			24.843	495.564
24.5517	472.899			24.8652	494.723
24.5642	472.929			24.8909	494.087
24.5836	473.009			24.9139	493.471
24.6086	473.024			24.9376	492.755
24.6207	472.969			24.9593	492.254
24.6393	472.929			24.981	491.764
24.6583	472.914			25.0054	491.438
24.6804	472.949			25.0257	490.927
24.696	472.934			25.0479	490.387
24.7166	472.939			25.0715	489.876
24.734	472.849			25.0948	489.275
24.7531	472.834			25.1175	488.749
24.7711	472.889
24.7853	472.899
24.8043	472.939
24.8225	472.999
24.843	472.974
24.8637	472.959
24.8792	472.904
24.8961	472.889
24.9155	472.979
24.9345	472.959
24.9541	472.864
24.97	472.889
24.9897	472.784
25.0056	472.759
25.0264	472.759
25.045	472.839
25.0643	472.989
25.0803	473.039
25.1026	472.919
25.1173	472.914
25.1389	472.799
25.1538	472.854
25.1777	472.819
25.1969	472.814
25.207	472.809
25.226	472.739
25.2495	472.684
25.2677	472.719
25.2848	472.759
25.3042	472.804
25.321	472.819
25.3386	472.834
25.3576	472.764
25.3727	472.704
25.3964	472.719
25.4103	472.664
25.4325	472.644
25.4491	472.589
25.4715	472.574
25.4862	472.579
25.5037	472.594
25.5216	472.634
25.5416	472.674
25.5581	472.699
25.5751	472.679
25.5976	472.699
25.6116	472.629
25.6314	472.559
25.6484	472.514
25.6696	472.499
25.6879	472.469
25.7027	472.464
25.7187	472.404
25.7399	472.464
25.7582	472.459
25.7769	472.519
25.7944	472.514
25.8116	472.504
25.8327	472.474
25.8537	472.429
25.8655	472.349
25.8888	472.354
25.9075	472.209
25.9272	472.159
25.9446	472.149
25.962	472.179
25.9818	472.084
25.9938	472.064
26.0178	472.069
26.0341	472.189
26.052	472.214
26.0705	472.114
26.0892	472.019
26.1049	472.004
26.1219	471.923
26.1468	471.933
26.1624	471.928
26.1798	471.908
26.2011	471.768
26.2166	471.728
26.2363	471.778
26.2532	471.758
26.2693	471.758
26.2937	471.768
26.3094	471.703
26.3229	471.528
26.3421	471.513
26.3592	471.448
26.3788	471.408
26.3996	471.353
26.4212	471.303
26.4339	471.263
26.4571	471.128
26.4752	471.118
26.488	471.103
26.5094	471.158
26.5234	471.193
26.5417	471.168
26.5643	470.963
26.5804	470.838
26.5999	470.803
26.6149	470.773
26.6337	470.688
26.6509	470.718
26.668	470.648
26.6828	470.523
26.7071	470.473
26.7245	470.348
26.7415	470.388
26.7612	470.413
26.7815	470.318
26.7933	470.203
26.8164	470.068
26.8309	469.948
26.8497	469.843
26.8699	469.853
26.8879	469.783
26.9069	469.727
26.9195	469.622
26.9423	469.557
26.9606	469.472
26.9782	469.467
26.9977	469.357
27.0142	469.287
27.0093	469.122
27.0499	469.037
27.0664	468.872
27.0897	468.807
27.1038	468.757
27.1199	468.632
27.1477	468.592
27.1617	468.462
27.1806	468.302
27.1944	468.172
27.2154	468.117
27.2335	468.062
27.2477	467.962
27.2698	467.982
27.2859	467.762
27.3005	467.612
27.3225	467.411
27.3404	467.331
27.3581	467.196
27.3774	467.061
27.3936	466.951
27.4143	466.801
27.4278	466.631
27.451	466.476
27.4668	466.381
27.4837	466.271
27.5027	466.131
27.5184	465.921
27.5365	465.776
27.5553	465.581
27.5788	465.426
27.5988	465.301
27.3761	465.145
27.6241	465.035
27.647	464.83
27.6679	464.585
27.6852	464.355
27.4642	464.17
27.7188	464.005
27.7334	463.805
27.7499	463.52
27.7724	463.245
27.787	462.864
27.809	462.549
27.8254	462.254
27.8487	461.949
27.8559	461.629
27.8862	461.359
27.9093	460.959
27.6533	460.734
27.934	460.433
27.964	460.098
27.9838	459.823
27.9996	459.503
28.022	459.083
28.0379	458.638
28.0151	458.237
28.0774	457.837
28.0964	457.412
28.1079	456.952
28.1282	456.297
28.1515	455.496
28.1654	454.846
28.1846	454.246
28.2088	453.805
28.2254	453.33
28.2475	452.825
28.276	452.33
28.2944	451.75
28.3194	451.139
28.343	450.394
28.3567	449.644
28.3824	448.863
28.403	448.213
28.4184	447.463
